# Supplementary material for: 3-{[(4Z)-1,2-Dimethyl-5-oxoimidazol-4-yl­idene]meth­yl}-4-hy­droxy­benzonitrile
Source: Acta Crystallogr Sect E Struct Rep Online. 2012 Feb 29;68(Pt 3):o867–8. doi: 10.1107/S1600536812007532 (PMC3297918; doi:10.1107/S1600536812007532)
Supplement: Supplementary file 2 [file e-68-0o867-Isup2.hkl]

#
# h,k,l, Fc-squared, Fo-squared, sigma(Fo-squared) and status flag
#
data_I
_shelx_title ' i8468 in C2/c'
_shelx_refln_list_code          4
_shelx_F_calc_maximum      265.89
_exptl_crystal_F_000      1008.00
_reflns_d_resolution_high  0.8400
 
loop_
 _symmetry_equiv_pos_as_xyz
 'x, y, z'
 '-x, y, -z+1/2'
 'x+1/2, y+1/2, z'
 '-x+1/2, y+1/2, -z+1/2'
 '-x, -y, -z'
 'x, -y, z-1/2'
 '-x+1/2, -y+1/2, -z'
 'x+1/2, -y+1/2, z-1/2'
 
_cell_length_a    24.9655
_cell_length_b     3.8349
_cell_length_c    26.7584
_cell_angle_alpha  90.000
_cell_angle_beta  115.488
_cell_angle_gamma  90.000
 
_shelx_F_squared_multiplier     1.000
 
loop_
 _refln_index_h
 _refln_index_k
 _refln_index_l
 _refln_F_squared_calc
 _refln_F_squared_meas
 _refln_F_squared_sigma
 _refln_observed_status
   2   0   0    14003.94    15083.89    684.65 o
   4   0   0    18399.56    20334.22    329.39 o
   6   0   0    16991.62    19182.89    287.91 o
   8   0   0     2913.72     3173.44     60.65 o
  10   0   0     2840.42     3361.49     58.15 o
  12   0   0     6787.54     7488.03    394.12 o
  14   0   0     2855.44     3093.35     71.09 o
  16   0   0      851.64      968.71     34.41 o
  18   0   0     1485.16     1651.97     69.56 o
  20   0   0     3365.37     3222.35     94.37 o
  22   0   0     2181.18     2214.28     92.19 o
  24   0   0       11.26        3.69     59.80 o
  26   0   0       18.36       32.65     72.40 o
   1   1   0     2753.80     2657.64     56.27 o
   3   1   0      937.98     1001.10     26.42 o
   5   1   0      391.35      303.29      7.24 o
   7   1   0     1595.26     1426.85     30.66 o
   9   1   0     2093.48     2286.72     19.94 o
  11   1   0      846.12      816.21     21.14 o
  13   1   0        0.86       -2.43      9.19 o
  15   1   0      528.59      533.71     18.40 o
  17   1   0      848.45      886.71     27.91 o
  19   1   0      341.07      356.59     26.49 o
  21   1   0      159.67      137.96     27.47 o
  23   1   0        9.67       15.65     36.76 o
  25   1   0      235.59      210.57     48.09 o
   0   2   0     1839.37     1482.01     56.32 o
   2   2   0     8634.68     7932.96     97.83 o
   4   2   0    11920.17    11917.21    199.14 o
   6   2   0    28110.04    27985.29    356.55 o
   8   2   0        3.22        0.49      9.29 o
  10   2   0     1705.67     1614.23     30.06 o
  12   2   0      978.50     1010.78     25.59 o
  14   2   0     1529.89     1480.68     34.17 o
  16   2   0      217.43      220.40     30.39 o
  18   2   0       95.22       52.05     35.54 o
  20   2   0        0.65        0.31     39.18 o
  22   2   0       11.43       12.87     46.79 o
  24   2   0      334.36      336.05     63.71 o
   1   3   0        5.24       17.92     22.60 o
   3   3   0      311.62      258.31     20.76 o
   5   3   0      207.84      245.95     21.58 o
   7   3   0       60.87       91.72     19.44 o
   9   3   0     1182.87     1078.13     38.01 o
  11   3   0      341.35      328.53     32.43 o
  13   3   0     1428.13     1422.17     57.83 o
  15   3   0       86.58       59.52     29.74 o
  17   3   0       19.32       26.22     38.67 o
  19   3   0       78.74       69.70     49.20 o
   0   4   0     1090.37     1013.90     80.18 o
   2   4   0        5.15       25.92     36.95 o
   4   4   0      391.12      437.81     44.18 o
   6   4   0      174.55      211.74     42.07 o
   8   4   0      707.50      764.71     46.13 o
  10   4   0      373.02      404.38     47.26 o
  12   4   0      363.69      345.08     55.58 o
 -25   1   1       30.38        6.03     43.06 o
 -23   1   1        3.34       -6.75     33.84 o
 -21   1   1      264.35      254.28     30.84 o
 -19   1   1     1625.40     1617.63     41.15 o
 -17   1   1       83.50       85.58     18.23 o
 -15   1   1        5.64       -0.01     12.01 o
 -13   1   1       56.57       79.71     10.26 o
 -11   1   1      464.02      540.54     13.10 o
  -9   1   1      405.07      524.04     12.68 o
  -7   1   1        0.01        6.74      4.96 o
  -5   1   1      623.91      591.62     11.25 o
  -3   1   1    11569.72    11180.84    161.33 o
  -1   1   1     1279.74     1356.33     31.08 o
   1   1   1      360.39      324.24     11.15 o
   3   1   1    70699.94    69737.48    963.62 o
   5   1   1     3714.99     3549.26     46.92 o
   7   1   1       97.59       80.65      6.58 o
   9   1   1     1241.43     1118.02     16.34 o
  11   1   1      868.30      833.52     24.15 o
  13   1   1      124.96      113.01     11.65 o
  15   1   1        0.12       -1.49     11.57 o
  17   1   1     1480.43     1377.22     33.26 o
  19   1   1      171.13      165.66     23.76 o
  21   1   1      204.06      219.03     28.31 o
  23   1   1      145.70      105.95     38.89 o
  25   1   1       10.38        7.18     65.13 o
 -24   2   1       33.77       20.08     53.27 o
 -22   2   1        0.01      -14.15     44.78 o
 -20   2   1      347.15      305.56     45.30 o
 -18   2   1      102.76      102.86     34.50 o
 -16   2   1       28.38       13.76     22.51 o
 -14   2   1      153.58      141.66     18.25 o
 -12   2   1      158.62      170.18     14.70 o
 -10   2   1        4.75       12.29     11.35 o
  -8   2   1     1451.24     1360.69     21.39 o
  -6   2   1    17893.04    17560.95    232.54 o
  -4   2   1      577.09      726.29     29.78 o
  -2   2   1      140.44      158.73     11.47 o
   0   2   1      305.04      273.81     14.00 o
   2   2   1     1007.96     1135.04     32.29 o
   4   2   1      476.33      578.16     28.63 o
   6   2   1       34.42       95.28     24.87 o
   8   2   1      814.92      746.91     17.90 o
  10   2   1      912.98      893.80     19.62 o
  12   2   1        1.98       -3.84     13.29 o
  14   2   1      711.45      664.40     29.25 o
  16   2   1     2834.32     2631.21     61.54 o
  18   2   1       95.61       81.00     36.80 o
  20   2   1       30.74       21.20     41.33 o
  22   2   1      231.37      247.37     53.20 o
 -19   3   1      160.59      134.86     48.10 o
 -17   3   1        5.93        3.69     37.51 o
 -15   3   1      165.74      183.35     32.19 o
 -13   3   1      685.54      769.71     43.71 o
 -11   3   1       11.28       50.26     23.70 o
  -9   3   1        0.64       69.01     21.78 o
  -7   3   1        9.65       34.92     17.95 o
  -5   3   1      627.27      623.52     24.55 o
  -3   3   1      403.28      403.54     31.43 o
  -1   3   1        8.42       18.79     22.32 o
   1   3   1      680.23      696.87     37.98 o
   3   3   1       47.00       48.37     17.29 o
   5   3   1      712.27      669.61     29.64 o
   7   3   1     2545.95     2719.37     72.23 o
   9   3   1     4378.59     4204.75     68.22 o
  11   3   1      149.67      145.08     34.03 o
  13   3   1       83.85       91.17     33.93 o
  15   3   1      270.87      251.26     31.83 o
  17   3   1       55.22       49.66     40.10 o
  19   3   1      135.60      111.19     52.88 o
 -12   4   1      944.22      888.87     59.54 o
 -10   4   1      742.51      734.09     51.59 o
  -8   4   1       84.04      115.93     43.70 o
  -6   4   1        0.38        4.59     37.80 o
  -4   4   1        2.13       21.64     37.43 o
  -2   4   1      396.69      458.71     45.10 o
   0   4   1      439.65      532.18     44.86 o
   2   4   1        2.64       11.27     35.47 o
   4   4   1      491.21      555.82     60.58 o
   6   4   1        7.17        4.72     36.55 o
   8   4   1       37.93       76.35     36.92 o
  10   4   1     1478.16     1569.20     72.43 o
  12   4   1       10.62       19.91     50.65 o
 -26   0   2        0.07       -2.16     67.69 o
 -24   0   2     4235.71     4044.31    116.22 o
 -22   0   2      153.01      197.32     50.68 o
 -20   0   2     2416.27     2495.94     84.72 o
 -18   0   2       30.03       30.03     27.12 o
 -16   0   2       11.91        9.43     16.74 o
 -14   0   2     1517.42     1857.94     34.89 o
 -12   0   2        6.25       20.52     12.02 o
 -10   0   2        0.08        0.82      7.47 o
  -8   0   2       52.88       67.69      7.45 o
  -6   0   2      117.65       89.96      7.61 o
  -4   0   2     7493.25     9490.52     52.51 o
  -2   0   2     4108.69     4519.64     65.68 o
   0   0   2      877.32      778.70     43.10 o
   2   0   2       58.50       56.30      3.86 o
   4   0   2    14330.81    13705.63    573.23 o
   6   0   2     5376.08     5167.04    227.36 o
   8   0   2     3005.24     3388.77    213.77 o
  10   0   2     2882.16     3235.91    132.93 o
  12   0   2     4702.62     4509.68     78.64 o
  14   0   2        8.08       12.02     14.02 o
  16   0   2      436.15      418.27     29.16 o
  18   0   2      424.74      444.05     47.03 o
  20   0   2      843.88      838.59     61.51 o
  22   0   2       28.72       46.84     56.03 o
  24   0   2       56.51       81.65     67.23 o
 -25   1   2      249.80      265.65     47.54 o
 -23   1   2      165.63      160.01     37.02 o
 -21   1   2      117.16      140.30     28.98 o
 -19   1   2      633.90      672.40     31.56 o
 -17   1   2      246.14      239.56     19.83 o
 -15   1   2       28.27       15.54     11.18 o
 -13   1   2      350.80      270.50     12.26 o
 -11   1   2        0.76       -1.32      7.06 o
  -9   1   2      258.06      308.03      9.74 o
  -7   1   2     2768.32     2686.65     30.06 o
  -5   1   2    13205.98    12482.11    134.65 o
  -3   1   2    65525.32    65813.88    980.58 o
  -1   1   2       96.56      115.11      6.85 o
   1   1   2    60762.28    57882.60   1157.68 o
   3   1   2    60590.42    57853.82    738.08 o
   5   1   2     3577.22     3538.95     47.98 o
   7   1   2    12205.11    12273.02    271.24 o
   9   1   2     3697.61     3901.51    106.52 o
  11   1   2     4952.21     5115.34     38.01 o
  13   1   2     5413.34     5281.19     52.74 o
  15   1   2      825.06      818.31     24.04 o
  17   1   2       12.27       18.86     17.22 o
  19   1   2      139.28      119.21     22.17 o
  21   1   2      426.32      369.50     34.30 o
  23   1   2      748.06      643.80     76.87 o
  25   1   2      373.52      266.03     75.39 o
 -24   2   2       53.02       63.77     52.58 o
 -22   2   2      121.65      113.83     45.51 o
 -20   2   2        0.04        8.78     36.77 o
 -18   2   2      520.06      502.40     41.83 o
 -16   2   2        1.41        2.69     19.47 o
 -14   2   2      205.73      152.06     17.68 o
 -12   2   2        7.33        1.12     14.67 o
 -10   2   2      619.73      506.84     18.66 o
  -8   2   2       29.53       20.24     10.93 o
  -6   2   2     2415.25     2342.56     51.16 o
  -4   2   2       32.32       25.79      8.18 o
  -2   2   2      909.27      721.17     19.22 o
   0   2   2      300.72      345.02     15.52 o
   2   2   2       33.11       45.57      9.85 o
   4   2   2     3321.33     3135.18     68.59 o
   6   2   2      406.41      482.34     19.90 o
   8   2   2      381.09      352.19     14.05 o
  10   2   2       50.35       49.38     11.87 o
  12   2   2      125.99      181.58     17.84 o
  14   2   2      405.64      384.13     29.87 o
  16   2   2      230.36      181.60     35.05 o
  18   2   2      517.94      550.57     47.79 o
  20   2   2        2.01        0.32     41.86 o
  22   2   2        0.17      -10.34     49.39 o
 -19   3   2       12.30       12.23     44.29 o
 -17   3   2      286.20      280.04     43.60 o
 -15   3   2        4.62       18.11     29.71 o
 -13   3   2      605.47      660.42     33.01 o
 -11   3   2     1560.05     1523.30     41.77 o
  -9   3   2     1826.91     1800.66     46.26 o
  -7   3   2      838.84      775.49     29.84 o
  -5   3   2     1080.71     1125.03     33.72 o
  -3   3   2        7.76       21.36     19.46 o
  -1   3   2        2.55        7.45     23.38 o
   1   3   2     1856.45     1831.67     39.86 o
   3   3   2      771.73      761.06     30.65 o
   5   3   2      140.82      188.11     23.27 o
   7   3   2     9411.90     9444.78    163.66 o
   9   3   2     1386.43     1411.12     51.78 o
  11   3   2       25.89       25.99     32.18 o
  13   3   2      172.63      149.83     35.98 o
  15   3   2       20.94       19.83     39.62 o
  17   3   2        2.90       -4.58     41.41 o
  19   3   2      289.56      246.68     56.22 o
 -12   4   2     1207.07     1261.96     71.22 o
 -10   4   2      408.50      450.31     56.62 o
  -8   4   2        1.07        5.35     41.62 o
  -6   4   2       21.21       33.74     40.35 o
  -4   4   2        7.44       17.12     37.94 o
  -2   4   2      506.50      541.76     46.12 o
   0   4   2       61.35      118.17     37.44 o
   2   4   2       49.92       59.64     48.41 o
   4   4   2       14.19       57.59     42.67 o
   6   4   2       68.33       57.43     41.98 o
   8   4   2       82.05      100.39     47.79 o
  10   4   2     1501.05     1545.77     71.64 o
  12   4   2      297.12      210.36     59.43 o
 -27   1   3       94.28       69.52     49.38 o
 -25   1   3        1.23       -4.60     42.04 o
 -23   1   3      690.87      681.37     46.79 o
 -21   1   3      629.58      546.32     39.26 o
 -19   1   3     1178.80     1095.08     37.22 o
 -17   1   3     2524.41     2550.62     35.55 o
 -15   1   3       36.62       33.02     11.40 o
 -13   1   3     2027.97     2087.55     27.15 o
 -11   1   3      234.14      310.95      9.34 o
  -9   1   3      349.15      384.21      9.30 o
  -7   1   3     1676.09     1509.68     16.56 o
  -5   1   3     6015.79     5544.76    106.82 o
  -3   1   3    19158.34    18110.50    268.01 o
  -1   1   3     4441.17     3906.08     53.23 o
   1   1   3    26448.57    24360.83    320.46 o
   3   1   3     1559.13     1554.19     29.35 o
   5   1   3      250.70      270.03      8.37 o
   7   1   3    14841.50    14572.33    312.49 o
   9   1   3       17.50       28.60      8.99 o
  11   1   3       15.77       13.45      9.70 o
  13   1   3      566.71      569.91     19.26 o
  15   1   3      123.49      154.46     20.41 o
  17   1   3     2590.21     2222.38     41.53 o
  19   1   3      924.63      833.44     35.21 o
  21   1   3       27.76       21.06     42.57 o
  23   1   3      872.19      924.01     83.65 o
 -24   2   3        0.95       -5.28     48.84 o
 -22   2   3      367.17      351.56     49.60 o
 -20   2   3      253.18      216.53     40.86 o
 -18   2   3       24.25       23.33     26.35 o
 -16   2   3      230.11      223.39     22.95 o
 -14   2   3        7.88       16.61     13.82 o
 -12   2   3      131.99      131.22     17.24 o
 -10   2   3       37.18       28.15     11.41 o
  -8   2   3     1203.31     1159.07     20.21 o
  -6   2   3      427.61      441.57     12.96 o
  -4   2   3      775.66      617.10     15.53 o
  -2   2   3     1414.74     1356.31     27.25 o
   0   2   3      336.75      338.89     13.64 o
   2   2   3     2224.18     2222.32     29.68 o
   4   2   3     3626.08     3345.96     75.35 o
   6   2   3     5532.58     5338.89     72.64 o
   8   2   3      877.46      814.01     17.39 o
  10   2   3        2.02       -1.31     11.69 o
  12   2   3      270.97      267.98     19.90 o
  14   2   3      204.31      195.56     26.92 o
  16   2   3      770.24      731.42     47.75 o
  18   2   3        1.63       -5.69     38.16 o
  20   2   3      999.30      991.47     64.16 o
  22   2   3       80.41       48.71     52.74 o
 -21   3   3        5.02        4.68     49.87 o
 -19   3   3      152.77      155.89     47.72 o
 -17   3   3       86.30      104.55     39.17 o
 -15   3   3       90.44       99.97     31.28 o
 -13   3   3      696.66      662.45     33.97 o
 -11   3   3       18.52       38.81     18.35 o
  -9   3   3     1342.19     1332.94     34.95 o
  -7   3   3       17.82       27.52     17.44 o
  -5   3   3       45.96       91.93     24.68 o
  -3   3   3        0.12        8.72     25.47 o
  -1   3   3       60.47       55.46     16.18 o
   1   3   3     2199.06     2118.40     46.10 o
   3   3   3       19.79       35.93     20.22 o
   5   3   3      409.54      439.61     29.05 o
   7   3   3      536.81      787.05    132.92 o
   9   3   3      146.59      151.30     26.81 o
  11   3   3      187.81      170.76     40.19 o
  13   3   3      428.50      441.77     42.49 o
  15   3   3        2.12       -0.52     39.77 o
  17   3   3      141.60      109.30     63.74 o
 -12   4   3       27.32      110.61     47.51 o
 -10   4   3       71.42      125.75     50.08 o
  -8   4   3        0.05       -2.54     43.24 o
  -6   4   3        0.13        5.22     38.90 o
  -4   4   3        3.07       14.09     37.93 o
  -2   4   3      142.00      155.31     39.15 o
   0   4   3       15.54       27.05     47.41 o
   2   4   3        3.69       16.11     40.46 o
   4   4   3       22.20       16.19     38.83 o
   6   4   3        8.84       14.98     43.36 o
   8   4   3       20.93       17.77     54.98 o
  10   4   3     1519.01     1481.73     98.66 o
 -28   0   4       98.73      107.08     79.25 o
 -26   0   4      643.57      589.52     78.85 o
 -24   0   4      434.97      458.80     62.10 o
 -22   0   4      149.53      160.58     46.54 o
 -20   0   4      361.99      452.63     39.58 o
 -18   0   4       34.45       46.28     24.04 o
 -16   0   4      473.24      584.14     25.20 o
 -14   0   4     5129.13     6185.25     74.03 o
 -12   0   4     3855.32     4739.62     38.68 o
 -10   0   4     9620.40    11887.01     83.00 o
  -8   0   4     8904.11    10756.02     97.63 o
  -6   0   4      249.82      313.08     11.18 o
  -4   0   4     3398.10     4051.34     64.76 o
  -2   0   4    41469.72    40902.60    632.73 o
   0   0   4    37838.93    35007.63    779.38 o
   2   0   4    19924.75    18960.44    503.58 o
   4   0   4     7344.35     7691.07    125.55 o
   6   0   4     1899.79     1703.04     29.72 o
   8   0   4    10591.10    10865.05    200.20 o
  10   0   4    15865.00    16366.10    369.96 o
  12   0   4     1281.02     1269.07     60.11 o
  14   0   4     4470.08     4435.96     76.49 o
  16   0   4      286.04      253.38     40.67 o
  18   0   4     1167.83     1171.47     68.35 o
  20   0   4     2292.02     2001.44     85.55 o
  22   0   4     1069.07     1068.57     86.99 o
  24   0   4      246.86      216.29     73.95 o
 -27   1   4      281.44      227.02     52.02 o
 -25   1   4      869.85      897.45     55.72 o
 -23   1   4     2173.35     2119.71     65.90 o
 -21   1   4       88.80      101.26     30.66 o
 -19   1   4     2354.73     2475.67     42.99 o
 -17   1   4      198.48      215.50     16.83 o
 -15   1   4      275.67      297.27     14.56 o
 -13   1   4      903.51      902.64     16.63 o
 -11   1   4        5.27        1.63      6.37 o
  -9   1   4       25.33       14.16      5.28 o
  -7   1   4      883.89      994.25     13.93 o
  -5   1   4      718.51      677.19     25.52 o
  -3   1   4      547.76      541.07     18.45 o
  -1   1   4      735.45      680.24     23.34 o
   1   1   4      731.60      647.60     11.50 o
   3   1   4     2072.95     1959.47     32.32 o
   5   1   4     4390.81     4163.85     58.30 o
   7   1   4      472.51      427.56     30.19 o
   9   1   4      278.23      313.26     12.76 o
  11   1   4     4056.63     4093.23     33.94 o
  13   1   4       35.92       22.38     12.33 o
  15   1   4       62.87       69.69     20.51 o
  17   1   4      180.91      177.53     31.26 o
  19   1   4        1.70        7.30     32.20 o
  21   1   4       76.02       85.71     45.03 o
  23   1   4       85.71       68.02     58.27 o
 -24   2   4      110.34      120.05     50.90 o
 -22   2   4       12.46       -0.84     38.68 o
 -20   2   4      308.88      293.07     37.84 o
 -18   2   4       13.02        1.39     24.55 o
 -16   2   4      660.14      640.22     26.84 o
 -14   2   4       34.93       31.48     18.29 o
 -12   2   4       67.82      104.18     15.96 o
 -10   2   4       77.79       71.88     12.54 o
  -8   2   4       77.44       76.55     10.39 o
  -6   2   4      536.51      386.13     13.00 o
  -4   2   4      609.71      582.79     17.49 o
  -2   2   4       51.17       35.27     10.91 o
   0   2   4      305.92      371.69     15.90 o
   2   2   4      202.10      188.36     15.30 o
   4   2   4    18375.35    17930.77    338.94 o
   6   2   4       51.00       59.95     13.15 o
   8   2   4     2401.26     2439.68     35.55 o
  10   2   4       12.75        0.50     13.13 o
  12   2   4      216.73      247.67     21.52 o
  14   2   4      162.00      164.26     27.65 o
  16   2   4        7.31        3.70     32.84 o
  18   2   4       65.82       54.12     37.09 o
  20   2   4       13.79       19.02     45.68 o
  22   2   4       13.37       20.01     55.18 o
 -21   3   4       77.85       74.56     50.24 o
 -19   3   4       31.40       13.93     42.68 o
 -17   3   4      834.28      796.19     52.85 o
 -15   3   4       17.90       29.58     28.62 o
 -13   3   4      417.80      385.07     28.75 o
 -11   3   4      133.47      115.42     20.32 o
  -9   3   4       90.29      104.98     19.00 o
  -7   3   4       25.38       32.41     15.00 o
  -5   3   4        0.35       12.93     13.83 o
  -3   3   4      323.49      358.23     21.00 o
  -1   3   4      450.65      420.56     23.10 o
   1   3   4     1238.98     1228.13     36.11 o
   3   3   4       13.75        6.57     20.48 o
   5   3   4      200.57      187.45     26.10 o
   7   3   4        2.27       12.75     26.93 o
   9   3   4      472.58      443.71     30.81 o
  11   3   4     1288.35     1184.52     59.77 o
  13   3   4      164.30      155.88     47.13 o
  15   3   4        8.53        8.68     54.33 o
  17   3   4      202.93      212.11     69.14 o
 -14   4   4      210.60      202.90     65.53 o
 -12   4   4        1.03       21.44     55.78 o
 -10   4   4      290.73      344.30     58.27 o
  -8   4   4       46.26       45.59     45.07 o
  -6   4   4        2.94       10.21     39.61 o
  -4   4   4      127.09      141.43     40.76 o
  -2   4   4       60.63       56.88     35.53 o
   0   4   4       16.09       24.85     39.69 o
   2   4   4      351.28      366.85     42.87 o
   4   4   4       20.70       14.07     41.92 o
   6   4   4       95.92       63.38     49.45 o
   8   4   4       79.33       91.92     58.83 o
  10   4   4      697.01      680.27     78.29 o
 -27   1   5      400.30      413.14     56.49 o
 -25   1   5     2346.16     2347.29     72.50 o
 -23   1   5      385.14      383.70     40.10 o
 -21   1   5        1.51       -9.59     27.77 o
 -19   1   5     1019.49     1021.17     32.28 o
 -17   1   5      149.33      125.36     16.50 o
 -15   1   5      714.98      714.85     17.72 o
 -13   1   5      172.14      175.27      9.78 o
 -11   1   5      901.33      935.40     14.08 o
  -9   1   5       34.69       29.91      5.77 o
  -7   1   5        4.75        6.23      5.35 o
  -5   1   5     3382.72     3419.48     51.79 o
  -3   1   5     1074.62      872.94     13.51 o
  -1   1   5     2209.48     2043.57     38.74 o
   1   1   5      194.82      152.25      6.30 o
   3   1   5      389.21      393.36     10.22 o
   5   1   5     3744.32     3925.82     57.04 o
   7   1   5     2093.16     1865.10     62.46 o
   9   1   5     1181.82     1149.51     20.50 o
  11   1   5       79.45       62.72     12.07 o
  13   1   5       23.17       29.86     15.43 o
  15   1   5      232.61      254.77     27.45 o
  17   1   5      147.67      144.59     31.43 o
  19   1   5      368.76      276.42     39.05 o
  21   1   5        2.81        5.40     49.04 o
  23   1   5       57.01       61.23     58.92 o
 -24   2   5       71.01       50.72     48.75 o
 -22   2   5       72.98       43.91     40.65 o
 -20   2   5      560.19      508.57     40.83 o
 -18   2   5      121.31      124.74     24.56 o
 -16   2   5      797.09      835.44     28.15 o
 -14   2   5       47.91       60.75     17.57 o
 -12   2   5       19.84        9.37     14.02 o
 -10   2   5      251.29      218.63     14.04 o
  -8   2   5      305.17      317.71     12.96 o
  -6   2   5     1257.67     1329.50     24.48 o
  -4   2   5      371.02      367.63     16.55 o
  -2   2   5      406.32      413.29     18.77 o
   0   2   5      742.22      716.82     22.56 o
   2   2   5      120.93       97.61     13.72 o
   4   2   5       55.67       55.31     24.61 o
   6   2   5       28.51       27.66     12.46 o
   8   2   5      517.05      524.44     17.68 o
  10   2   5      400.52      384.69     21.51 o
  12   2   5      392.17      434.67     29.54 o
  14   2   5     3695.79     3247.97     62.33 o
  16   2   5      353.95      270.08     42.13 o
  18   2   5      250.33      163.45     44.48 o
  20   2   5        4.05       10.28     48.38 o
 -21   3   5       16.75       22.96     49.65 o
 -19   3   5      204.46      195.45     46.81 o
 -17   3   5      206.49      256.85     42.77 o
 -15   3   5      286.27      304.66     35.29 o
 -13   3   5       59.63       74.69     24.58 o
 -11   3   5        2.90        0.94     18.76 o
  -9   3   5      415.51      391.90     23.33 o
  -7   3   5       95.06      107.60     18.55 o
  -5   3   5      408.27      411.16     21.09 o
  -3   3   5      337.38      353.91     23.45 o
  -1   3   5      286.56      271.61     23.21 o
   1   3   5        1.92       32.04     20.41 o
   3   3   5       17.20       18.77     21.97 o
   5   3   5       12.02       11.23     23.19 o
   7   3   5      585.19      530.69     38.07 o
   9   3   5        0.38       15.34     27.90 o
  11   3   5        0.27       23.35     37.07 o
  13   3   5       16.78       44.72     46.08 o
  15   3   5       52.79       10.46     57.11 o
  17   3   5     1077.11     1014.07     92.57 o
 -14   4   5      108.25      136.81     64.28 o
 -12   4   5      181.15      201.72     60.25 o
 -10   4   5      841.04      785.84     68.00 o
  -8   4   5       23.72       69.38     46.15 o
  -6   4   5       45.37       59.78     40.95 o
  -4   4   5       15.00       39.82     38.10 o
  -2   4   5      205.73      194.54     51.70 o
   0   4   5      139.08      138.74     37.39 o
   2   4   5       19.63       44.38     40.83 o
   4   4   5        5.99       11.81     43.79 o
   6   4   5        8.72       26.71     53.66 o
   8   4   5      786.44      740.58     76.62 o
  10   4   5      515.84      477.34     77.27 o
 -28   0   6       76.86       67.73     73.53 o
 -26   0   6       28.29        5.59     57.45 o
 -24   0   6        1.99       11.22     49.05 o
 -22   0   6    13670.23    15254.92    206.50 o
 -20   0   6      568.32      571.38     40.65 o
 -18   0   6     1701.73     2073.69     39.00 o
 -16   0   6       87.33       93.94     14.81 o
 -14   0   6       52.29       44.98     13.57 o
 -12   0   6     1593.10     2024.65     31.69 o
 -10   0   6     8466.08    10733.33    100.75 o
  -8   0   6     2778.60     3437.74     33.68 o
  -6   0   6      150.73      226.22     10.32 o
  -4   0   6       62.31       87.57      7.16 o
  -2   0   6        6.05       -0.76      4.58 o
   0   0   6      203.62      204.51      7.94 o
   2   0   6      576.19      604.34     15.47 o
   4   0   6    25143.42    24091.99    490.32 o
   6   0   6     3932.76     3952.14     90.63 o
   8   0   6    13227.43    14087.85    197.16 o
  10   0   6     1321.80     1145.36     28.34 o
  12   0   6     1053.63     1024.05     35.32 o
  14   0   6        7.69        2.37     23.74 o
  16   0   6     1534.36     1380.19     68.47 o
  18   0   6      241.48      282.98     50.10 o
  20   0   6      816.12      722.77     73.37 o
  22   0   6       32.07       32.72     63.82 o
 -27   1   6     1240.22     1232.82     69.49 o
 -25   1   6     1415.66     1404.78     62.66 o
 -23   1   6       22.56       22.81     33.21 o
 -21   1   6     3774.47     3695.27     71.34 o
 -19   1   6     1112.73     1053.13     33.43 o
 -17   1   6       42.67       51.07     14.21 o
 -15   1   6      983.73     1108.86     18.59 o
 -13   1   6     1652.89     1717.01     24.54 o
 -11   1   6     1644.43     1665.80     20.46 o
  -9   1   6        3.07        2.86      5.42 o
  -7   1   6       30.27       51.70      6.54 o
  -5   1   6     3715.36     3228.71     48.81 o
  -3   1   6       72.90       38.76      6.40 o
  -1   1   6      420.98      496.27     10.39 o
   1   1   6     2696.28     2470.79     42.80 o
   3   1   6        5.90        7.13      5.55 o
   5   1   6        5.58       -0.28      7.22 o
   7   1   6      347.67      366.64     14.06 o
   9   1   6      461.64      404.47     14.45 o
  11   1   6     1304.40     1248.88     24.90 o
  13   1   6      243.13      287.07     21.79 o
  15   1   6        0.74       -6.45     23.36 o
  17   1   6      216.98      152.59     33.60 o
  19   1   6       13.87        8.53     38.87 o
  21   1   6      945.33      840.54     69.28 o
  23   1   6      451.85      361.29     68.04 o
 -24   2   6     1307.13     1363.27     72.34 o
 -22   2   6      173.35      136.65     41.08 o
 -20   2   6      376.41      374.55     35.59 o
 -18   2   6     1732.96     1633.48     42.18 o
 -16   2   6     5103.32     4924.13     63.34 o
 -14   2   6     1001.71      848.98     28.91 o
 -12   2   6      398.12      409.61     19.72 o
 -10   2   6       82.38       84.17     12.46 o
  -8   2   6        5.24        3.11      9.52 o
  -6   2   6      172.96      174.90     13.45 o
  -4   2   6       16.40        5.21     13.58 o
  -2   2   6     1519.62     1323.24     29.07 o
   0   2   6     1671.45     1599.13     29.50 o
   2   2   6      782.76      647.37     22.83 o
   4   2   6      307.38      289.03     15.00 o
   6   2   6     1743.17     1708.33     29.77 o
   8   2   6      187.04      210.58     14.44 o
  10   2   6      549.40      570.67     25.37 o
  12   2   6      558.12      601.69     32.49 o
  14   2   6      208.54      157.84     30.06 o
  16   2   6      219.41      229.18     39.61 o
  18   2   6       80.52       77.09     44.58 o
  20   2   6       99.27      100.30     52.64 o
 -21   3   6       80.82       68.28     53.48 o
 -19   3   6      264.96      268.64     48.53 o
 -17   3   6       77.76       77.91     39.57 o
 -15   3   6      404.17      424.14     36.81 o
 -13   3   6       50.02       55.24     24.08 o
 -11   3   6        7.38       12.70     20.35 o
  -9   3   6       75.32      107.55     19.62 o
  -7   3   6     1086.56     1066.24     36.99 o
  -5   3   6      444.76      527.47     33.18 o
  -3   3   6      342.04      337.64     25.50 o
  -1   3   6      192.67      207.71     23.64 o
   1   3   6       21.58       25.32     21.61 o
   3   3   6        2.07        3.62     22.61 o
   5   3   6      172.82      158.80     29.86 o
   7   3   6      604.87      575.34     39.32 o
   9   3   6       14.48       -1.39     29.08 o
  11   3   6      261.04      260.32     44.63 o
  13   3   6      218.45      148.71     56.29 o
  15   3   6       16.64       -5.40     60.54 o
  17   3   6      133.57      138.23     71.94 o
 -14   4   6       69.72       86.93     62.90 o
 -12   4   6      735.66     1033.82     76.30 o
 -10   4   6        0.01       41.68     51.31 o
  -8   4   6      386.42      428.94     56.95 o
  -6   4   6      328.12      364.51     49.65 o
  -4   4   6       39.52       21.82     36.86 o
  -2   4   6       89.47      103.65     49.79 o
   0   4   6      113.20      136.75     42.21 o
   2   4   6        0.01        3.77     42.30 o
   4   4   6       48.29       45.93     49.41 o
   6   4   6        2.06        2.63     56.03 o
   8   4   6      159.18      198.79     64.90 o
 -27   1   7      533.25      569.65     57.72 o
 -25   1   7        5.71       -8.66     37.63 o
 -23   1   7       49.97       62.54     33.97 o
 -21   1   7      211.39      264.37     33.46 o
 -19   1   7     2990.47     2995.76     47.87 o
 -17   1   7      542.40      538.85     19.40 o
 -15   1   7       67.06       64.17     10.78 o
 -13   1   7     1772.80     1904.75     21.06 o
 -11   1   7       72.73       77.02      7.90 o
  -9   1   7     1527.10     1433.59     33.53 o
  -7   1   7      459.77      542.31     12.54 o
  -5   1   7      130.66      153.60      7.65 o
  -3   1   7      559.21      506.72     11.62 o
  -1   1   7     3115.81     2572.92     44.35 o
   1   1   7     2738.57     2614.59     41.73 o
   3   1   7      928.62      903.19     43.05 o
   5   1   7     2150.41     2038.74     27.17 o
   7   1   7     2810.22     2710.93     71.41 o
   9   1   7       40.83       56.48     11.03 o
  11   1   7     2675.92     2758.21     34.91 o
  13   1   7      107.21       93.10     20.47 o
  15   1   7      792.32      726.97     36.47 o
  17   1   7      293.14      239.84     36.65 o
  19   1   7        9.99      -10.51     42.70 o
  21   1   7      305.52      402.46     64.34 o
 -26   2   7       41.31       27.58     51.85 o
 -24   2   7        0.14       18.78     43.29 o
 -22   2   7        2.90       11.24     35.41 o
 -20   2   7       36.22       24.80     27.74 o
 -18   2   7     2378.65     2455.06     45.79 o
 -16   2   7       33.23       44.92     21.32 o
 -14   2   7      215.16      214.80     19.87 o
 -12   2   7      938.76      850.55     26.41 o
 -10   2   7      210.16      207.71     14.22 o
  -8   2   7       10.20       14.69      9.65 o
  -6   2   7     3790.10     3776.20     60.40 o
  -4   2   7      496.74      528.94     24.10 o
  -2   2   7      279.35      281.86     19.70 o
   0   2   7        6.87        6.70     12.68 o
   2   2   7      710.39      678.61     20.78 o
   4   2   7      492.60      481.90     19.04 o
   6   2   7       66.50       65.97     12.02 o
   8   2   7       45.42       47.53     13.21 o
  10   2   7     1086.67     1079.82     36.72 o
  12   2   7      110.72      103.38     25.84 o
  14   2   7        4.92       -5.81     27.56 o
  16   2   7        0.29        9.78     35.47 o
  18   2   7      242.17      217.55     51.34 o
  20   2   7      127.19       98.95     55.54 o
 -21   3   7      376.68      359.28     61.69 o
 -19   3   7      219.26      182.17     46.26 o
 -17   3   7       67.26       71.63     39.58 o
 -15   3   7      483.11      626.37     45.84 o
 -13   3   7      564.78      582.91     33.17 o
 -11   3   7      129.36      124.08     22.43 o
  -9   3   7      160.89      165.57     20.33 o
  -7   3   7      292.86      279.69     25.74 o
  -5   3   7      123.25      123.70     25.77 o
  -3   3   7       11.30       30.10     24.00 o
  -1   3   7       13.13       14.78     21.01 o
   1   3   7       32.35       25.14     22.16 o
   3   3   7       56.75       54.27     24.51 o
   5   3   7      298.83      259.55     32.64 o
   7   3   7      101.20       89.71     34.42 o
   9   3   7      391.46      353.19     41.61 o
  11   3   7        9.10        0.48     40.09 o
  13   3   7        9.65        2.62     55.01 o
  15   3   7      351.10      266.45     70.15 o
 -14   4   7       59.61       77.47     62.87 o
 -12   4   7     1887.14     2147.22    113.10 o
 -10   4   7        1.14        9.32     51.80 o
  -8   4   7      245.50      272.26     54.60 o
  -6   4   7       18.15       47.91     43.09 o
  -4   4   7       13.59       25.44     38.11 o
  -2   4   7       89.05       68.65     40.55 o
   0   4   7        0.06       -7.47     41.96 o
   2   4   7       11.17       25.94     47.80 o
   4   4   7        6.10       16.39     54.64 o
   6   4   7        2.28       16.06     59.04 o
   8   4   7      149.09      140.37     66.96 o
 -28   0   8       15.39       36.43     83.12 o
 -26   0   8      308.35      289.32     61.90 o
 -24   0   8    11741.34    13072.55    248.23 o
 -22   0   8     1970.46     2138.39     66.88 o
 -20   0   8     4867.97     5585.79     88.56 o
 -18   0   8     4107.80     4748.18     54.64 o
 -16   0   8     1980.16     2239.77     38.18 o
 -14   0   8     5181.54     6241.73     67.35 o
 -12   0   8     9032.46    11896.34    142.94 o
 -10   0   8     1302.03     1751.64     28.87 o
  -8   0   8     3027.02     4155.64     78.66 o
  -6   0   8     6380.54     6587.97    129.13 o
  -4   0   8       78.59       64.06      7.64 o
  -2   0   8    25289.80    22091.54    507.63 o
   0   0   8     1105.59     1220.01     30.37 o
   2   0   8    17475.28    15829.07    364.29 o
   4   0   8     3168.28     2928.25     55.62 o
   6   0   8        1.64        2.26     10.43 o
   8   0   8       22.34       16.49     12.64 o
  10   0   8      143.77      150.95     17.97 o
  12   0   8       12.36       18.26     20.59 o
  14   0   8      570.76      554.13     47.17 o
  16   0   8      543.45      513.14     52.45 o
  18   0   8      728.29      671.01     68.10 o
  20   0   8      431.55      370.14     69.39 o
  22   0   8       73.78       58.77     66.73 o
 -27   1   8      262.33      264.21     51.88 o
 -25   1   8      307.25      264.08     42.56 o
 -23   1   8      886.16      948.05     50.18 o
 -21   1   8     1778.38     1772.55     52.73 o
 -19   1   8      283.08      284.38     26.40 o
 -17   1   8     2833.71     2885.95     35.70 o
 -15   1   8      387.24      424.78     14.73 o
 -13   1   8        0.17        1.05      8.47 o
 -11   1   8     1115.95     1109.10     15.57 o
  -9   1   8        1.26        2.67      5.79 o
  -7   1   8      794.31      738.72     15.26 o
  -5   1   8      377.07      437.09     11.37 o
  -3   1   8     7480.58     6915.22     82.78 o
  -1   1   8      238.76      220.43      7.90 o
   1   1   8     1427.03     1028.34     53.60 o
   3   1   8       74.85       59.07      8.53 o
   5   1   8       91.13      118.48     10.44 o
   7   1   8     1707.80     1821.26     55.81 o
   9   1   8      306.29      330.84     15.38 o
  11   1   8       71.13       83.93     17.07 o
  13   1   8     1659.77     1596.57     44.56 o
  15   1   8      250.05      209.34     29.98 o
  17   1   8     1275.12     1207.11     56.63 o
  19   1   8      307.29      362.64     55.66 o
  21   1   8       24.97       27.10     59.26 o
 -26   2   8      474.21      439.42     58.85 o
 -24   2   8      749.17      693.09     58.36 o
 -22   2   8      150.08      127.83     38.97 o
 -20   2   8      642.25      687.78     34.51 o
 -18   2   8     6663.32     6811.21    156.04 o
 -16   2   8       19.04       12.22     20.23 o
 -14   2   8     1474.34     1431.45     33.75 o
 -12   2   8     2005.48     1911.50     35.55 o
 -10   2   8      385.64      415.88     17.26 o
  -8   2   8       15.86       11.05      9.50 o
  -6   2   8       17.44       38.00     10.88 o
  -4   2   8     2269.16     2182.61     52.19 o
  -2   2   8       19.95        9.61     16.01 o
   0   2   8      136.10      179.76     15.66 o
   2   2   8      374.08      403.34     16.92 o
   4   2   8      310.33      360.30     18.91 o
   6   2   8      173.76      129.77     16.37 o
   8   2   8     1017.37     1041.68     26.53 o
  10   2   8        3.20       -8.81     21.20 o
  12   2   8       83.67       80.28     27.00 o
  14   2   8      137.87      136.48     33.43 o
  16   2   8       44.83       25.14     37.75 o
  18   2   8      114.01       86.57     49.93 o
 -21   3   8      182.15      194.08     54.97 o
 -19   3   8       13.52        9.95     41.91 o
 -17   3   8       36.93       50.39     38.60 o
 -15   3   8     2744.78     2978.25     98.30 o
 -13   3   8       49.16       86.72     25.59 o
 -11   3   8     1289.46     1209.31     46.53 o
  -9   3   8       61.30       58.83     18.75 o
  -7   3   8      465.49      457.87     28.60 o
  -5   3   8      271.01      306.59     32.70 o
  -3   3   8     1227.41     1195.15     48.24 o
  -1   3   8      338.25      349.96     31.07 o
   1   3   8        2.57       -0.82     22.47 o
   3   3   8        6.31        9.27     26.90 o
   5   3   8      249.16      294.61     35.17 o
   7   3   8        2.28        1.18     36.09 o
   9   3   8        2.73       -9.62     35.04 o
  11   3   8      912.23      924.85     66.66 o
  13   3   8       61.06       53.24     58.17 o
  15   3   8      306.55      349.21     52.82 o
 -14   4   8       96.93       92.45     63.09 o
 -12   4   8       17.61      142.24     59.55 o
 -10   4   8       51.57       56.18     53.05 o
  -8   4   8       47.68       52.61     49.19 o
  -6   4   8      363.06      334.52     39.76 o
  -4   4   8       87.08       70.82     43.10 o
  -2   4   8      102.40      113.35     44.23 o
   0   4   8        2.33       24.03     47.09 o
   2   4   8       97.37      130.77     56.23 o
   4   4   8       93.69       82.91     60.37 o
   6   4   8       57.94       32.20     61.53 o
 -27   1   9      426.22      364.80     54.48 o
 -25   1   9      905.67      909.28     52.26 o
 -23   1   9      485.47      476.43     41.46 o
 -21   1   9     3562.01     3748.43     74.21 o
 -19   1   9      138.24      109.53     23.98 o
 -17   1   9     1383.61     1404.08     26.10 o
 -15   1   9      345.61      401.54     15.60 o
 -13   1   9       58.91       52.95      9.30 o
 -11   1   9      151.91      172.50      9.36 o
  -9   1   9     5013.89     5133.73     66.33 o
  -7   1   9     2421.21     2492.78     34.10 o
  -5   1   9     5404.45     5405.11     81.52 o
  -3   1   9     1238.91     1283.49     18.60 o
  -1   1   9     3454.34     3337.94     92.42 o
   1   1   9     6875.54     6808.68     93.91 o
   3   1   9      467.07      443.84     13.30 o
   5   1   9       57.02       60.45     10.15 o
   7   1   9        1.06        1.83     11.03 o
   9   1   9       59.77       58.60     15.58 o
  11   1   9      241.31      248.33     23.31 o
  13   1   9      486.75      510.52     32.32 o
  15   1   9      189.56      159.03     32.49 o
  17   1   9       61.21       38.92     38.80 o
  19   1   9        6.14        8.94     48.97 o
  21   1   9      124.23       88.29     60.61 o
 -26   2   9      159.22      163.51     53.30 o
 -24   2   9       17.08        8.01     41.66 o
 -22   2   9       29.74       19.49     34.10 o
 -20   2   9      361.85      365.51     29.91 o
 -18   2   9      139.75      146.33     32.56 o
 -16   2   9       20.21       29.02     22.61 o
 -14   2   9     1777.79     1610.42     34.72 o
 -12   2   9       68.83       71.47     16.23 o
 -10   2   9       44.61       36.78     12.91 o
  -8   2   9      578.75      561.61     18.92 o
  -6   2   9      213.18      211.20     13.98 o
  -4   2   9     1159.65     1192.51     39.98 o
  -2   2   9      416.66      350.98     19.89 o
   0   2   9     1379.76     1326.61     36.15 o
   2   2   9      177.54      193.25     17.10 o
   4   2   9       58.32       82.05     17.06 o
   6   2   9      127.52      111.45     18.43 o
   8   2   9      306.63      310.73     26.65 o
  10   2   9      302.41      323.16     31.11 o
  12   2   9      465.67      443.74     32.48 o
  14   2   9      553.42      552.47     41.95 o
  16   2   9      172.52      123.20     46.31 o
  18   2   9       21.60       16.83     50.64 o
 -21   3   9       80.00       62.06     52.70 o
 -19   3   9       11.16       10.69     40.92 o
 -17   3   9       62.65      112.78     44.84 o
 -15   3   9     3838.05     4051.85     95.29 o
 -13   3   9      143.55      118.63     28.38 o
 -11   3   9     1482.44     1433.98     42.43 o
  -9   3   9     1077.95     1048.86     31.72 o
  -7   3   9      247.26      257.51     25.96 o
  -5   3   9      743.81      716.47     42.75 o
  -3   3   9        4.02       16.81     27.30 o
  -1   3   9      408.59      374.77     32.93 o
   1   3   9      812.06      849.02     45.41 o
   3   3   9        0.07        8.73     27.88 o
   5   3   9       66.49       47.20     36.68 o
   7   3   9      547.09      605.82     52.97 o
   9   3   9      227.03      236.51     44.30 o
  11   3   9      492.89      533.33     60.95 o
  13   3   9       32.00       37.66     42.91 o
  15   3   9        0.39        4.63     51.49 o
 -14   4   9      126.53      116.81     70.15 o
 -12   4   9      229.52      281.12     63.24 o
 -10   4   9      116.75      106.82     43.18 o
  -8   4   9       80.17       57.33     40.99 o
  -6   4   9      143.09      156.28     38.70 o
  -4   4   9       18.07       17.54     45.00 o
  -2   4   9       37.82       58.35     47.03 o
   0   4   9      183.02      191.00     53.52 o
   2   4   9       26.67       65.74     57.72 o
   4   4   9       17.86       60.95     60.02 o
   6   4   9       72.46       53.28     63.57 o
 -28   0  10       28.07       33.77     76.44 o
 -26   0  10     1253.60     1546.94     91.66 o
 -24   0  10      666.99      701.21     63.73 o
 -22   0  10        9.37       -4.79     32.11 o
 -20   0  10     7181.75     8231.93    129.10 o
 -18   0  10     1222.73     1389.24     40.33 o
 -16   0  10       10.93        0.90     15.77 o
 -14   0  10      167.59      198.56     18.21 o
 -12   0  10     1140.78     1319.54     29.55 o
 -10   0  10     1035.90     1344.41     26.79 o
  -8   0  10       49.39       64.13     10.79 o
  -6   0  10    16865.06    15810.21    955.91 o
  -4   0  10     1459.96     1400.46     28.73 o
  -2   0  10     6963.96     6990.57    139.32 o
   0   0  10     8890.40     8447.74    242.19 o
   2   0  10     4664.33     4688.59     91.78 o
   4   0  10     1176.76     1282.16     24.53 o
   6   0  10      390.64      385.40     18.19 o
   8   0  10     2337.47     2361.08     37.49 o
  10   0  10        0.39      -17.33     17.89 o
  12   0  10      487.87      491.89     44.81 o
  14   0  10      768.90      766.04     54.64 o
  16   0  10      173.92      198.69     51.04 o
  18   0  10     1327.52     1308.80     87.98 o
  20   0  10      355.01      341.60     73.29 o
 -27   1  10     1106.13     1133.04     65.07 o
 -25   1  10       61.77       63.71     37.64 o
 -23   1  10     2305.50     2274.57     64.48 o
 -21   1  10     3292.06     3393.75     63.61 o
 -19   1  10      179.13      184.50     22.44 o
 -17   1  10     5977.46     6703.98     84.47 o
 -15   1  10     2339.60     2650.78     36.46 o
 -13   1  10     3348.60     3508.57     46.90 o
 -11   1  10    14955.30    16447.10    174.74 o
  -9   1  10     1118.38     1052.73     19.91 o
  -7   1  10     3130.33     3123.14     30.87 o
  -5   1  10        2.48        1.30      7.55 o
  -3   1  10      648.52      591.90     38.31 o
  -1   1  10     4120.58     3423.17     77.00 o
   1   1  10     1256.96     1288.20     17.25 o
   3   1  10      549.05      551.31     15.31 o
   5   1  10     2628.49     2796.64     80.44 o
   7   1  10      752.62      765.46     20.89 o
   9   1  10      292.21      277.96     21.35 o
  11   1  10      758.31      720.55     30.84 o
  13   1  10        1.48      -14.02     24.89 o
  15   1  10      161.81      164.59     37.41 o
  17   1  10      156.74      122.92     43.54 o
  19   1  10       59.06       87.99     54.83 o
 -26   2  10      359.33      335.22     54.69 o
 -24   2  10        0.82       -5.48     38.95 o
 -22   2  10      333.85      308.51     40.48 o
 -20   2  10       29.71       37.05     25.94 o
 -18   2  10     2506.30     2471.20     66.38 o
 -16   2  10      257.49      234.99     30.98 o
 -14   2  10     1328.99     1225.20     34.00 o
 -12   2  10     1040.65      905.76     28.49 o
 -10   2  10       30.60       45.02     14.00 o
  -8   2  10      218.56      195.40     14.56 o
  -6   2  10      219.85      189.83     14.25 o
  -4   2  10      613.43      584.46     22.14 o
  -2   2  10      238.26      181.98     17.05 o
   0   2  10       45.98       34.11     15.38 o
   2   2  10        3.60       -7.10     15.95 o
   4   2  10     2380.57     2548.66     45.72 o
   6   2  10       60.24       55.28     18.17 o
   8   2  10      230.42      254.67     27.01 o
  10   2  10       33.09       58.73     24.84 o
  12   2  10       21.52       11.85     26.76 o
  14   2  10       27.79        9.91     34.08 o
  16   2  10       36.84       19.02     45.88 o
  18   2  10        1.95       -4.55     50.85 o
 -21   3  10      421.38      382.22     69.06 o
 -19   3  10       74.37       69.79     49.01 o
 -17   3  10     1591.72     1581.19     77.30 o
 -15   3  10      889.48     1048.65     52.62 o
 -13   3  10      126.68      134.71     29.15 o
 -11   3  10      159.06      196.40     26.61 o
  -9   3  10       38.24       46.72     24.83 o
  -7   3  10      242.31      240.64     33.90 o
  -5   3  10      539.55      500.34     39.15 o
  -3   3  10        5.65        6.11     28.18 o
  -1   3  10       47.57       53.92     33.40 o
   1   3  10      110.68      107.54     32.76 o
   3   3  10      381.66      355.44     43.50 o
   5   3  10      491.90      503.40     50.35 o
   7   3  10       10.40       14.58     31.85 o
   9   3  10      170.99      151.99     48.56 o
  11   3  10        3.03       -0.82     36.71 o
  13   3  10       31.95       16.92     47.08 o
 -12   4  10     1008.02     1171.76     67.31 o
 -10   4  10      746.96      773.41     57.03 o
  -8   4  10      104.88       83.66     42.85 o
  -6   4  10       40.02       28.57     46.44 o
  -4   4  10      186.35      176.79     51.37 o
  -2   4  10      214.92      188.01     63.74 o
   0   4  10       93.46      154.75     57.92 o
   2   4  10      418.78      483.06     70.57 o
   4   4  10       16.23       20.21     63.23 o
 -27   1  11       75.25       65.24     45.08 o
 -25   1  11      457.80      505.62     44.63 o
 -23   1  11       67.80       67.68     33.09 o
 -21   1  11      262.13      274.26     30.81 o
 -19   1  11       83.24       93.65     21.58 o
 -17   1  11     3322.36     3410.43     45.28 o
 -15   1  11      430.30      426.30     16.52 o
 -13   1  11        0.57       -0.79      9.76 o
 -11   1  11      167.03      126.27     10.19 o
  -9   1  11      325.38      276.81     13.68 o
  -7   1  11      520.12      532.91     16.40 o
  -5   1  11     2824.45     2554.52    209.41 o
  -3   1  11        9.35        2.80      7.78 o
  -1   1  11       55.53       58.76      8.44 o
   1   1  11        0.12       -5.17      7.83 o
   3   1  11     1994.15     1907.00     28.03 o
   5   1  11     2594.98     2264.74     62.41 o
   7   1  11      394.12      415.14     19.62 o
   9   1  11      362.08      323.08     23.99 o
  11   1  11      565.56      549.38     32.25 o
  13   1  11       18.51       10.53     27.49 o
  15   1  11       73.46       48.11     39.53 o
  17   1  11        2.33        0.74     43.46 o
  19   1  11        3.22       -3.74     55.35 o
 -26   2  11      233.78      247.53     51.78 o
 -24   2  11        4.17       -0.70     38.96 o
 -22   2  11        7.07       15.04     26.56 o
 -20   2  11      156.54      116.93     38.20 o
 -18   2  11      853.26      838.31     49.44 o
 -16   2  11       55.88       71.31     27.16 o
 -14   2  11       61.71       62.88     18.49 o
 -12   2  11       90.65       81.78     17.83 o
 -10   2  11      893.98      870.52     28.21 o
  -8   2  11     6300.79     6316.57    144.62 o
  -6   2  11      136.30      123.65     12.27 o
  -4   2  11     7979.16     7927.82    130.07 o
  -2   2  11       53.67       55.10     16.63 o
   0   2  11        9.35       -1.86     15.92 o
   2   2  11      289.38      281.89     22.71 o
   4   2  11        1.72      -10.05     18.19 o
   6   2  11       26.03       38.89     17.14 o
   8   2  11        1.24       -9.08     21.10 o
  10   2  11       99.02      108.24     27.50 o
  12   2  11      364.25      331.43     37.01 o
  14   2  11      435.92      428.06     46.59 o
  16   2  11        3.82       -8.23     47.85 o
 -21   3  11      106.11      117.92     61.25 o
 -19   3  11      135.13      151.36     51.42 o
 -17   3  11      204.18      262.24     46.15 o
 -15   3  11      109.09       85.13     38.19 o
 -13   3  11       50.41       57.88     28.17 o
 -11   3  11       16.16       19.62     23.96 o
  -9   3  11      132.68      171.99     30.87 o
  -7   3  11      525.79      522.65     36.36 o
  -5   3  11       67.14       85.57     36.38 o
  -3   3  11       64.53       58.48     36.05 o
  -1   3  11      513.79      511.96     45.75 o
   1   3  11      524.12      566.04     48.44 o
   3   3  11      327.85      317.12     46.19 o
   5   3  11      198.32      242.36     46.72 o
   7   3  11      131.83      156.35     44.26 o
   9   3  11        2.76        1.87     32.99 o
  11   3  11       69.40       76.11     42.98 o
  13   3  11        7.17        7.73     51.24 o
 -12   4  11      793.36      862.48     62.41 o
 -10   4  11      698.19      786.73     59.01 o
  -8   4  11       80.69       84.13     44.05 o
  -6   4  11       13.61       -1.69     47.97 o
  -4   4  11      244.72      258.21     59.02 o
  -2   4  11     1723.11     1864.39     92.47 o
   0   4  11      110.58      128.76     59.35 o
   2   4  11      451.98      495.09     72.87 o
   4   4  11        0.84       27.98     64.39 o
 -28   0  12        9.59       20.44     73.55 o
 -26   0  12      357.78      295.84     62.03 o
 -24   0  12     1982.97     2208.53     74.47 o
 -22   0  12      573.69      628.97     49.22 o
 -20   0  12      296.26      354.71     39.18 o
 -18   0  12      717.02      857.22     40.96 o
 -16   0  12     1503.19     1679.48     39.21 o
 -14   0  12    12698.18    15048.81    280.90 o
 -12   0  12      360.97      277.33     19.60 o
 -10   0  12    13506.71    15916.45    244.38 o
  -8   0  12     7198.95     7166.61    523.77 o
  -6   0  12      146.03      127.31     12.93 o
  -4   0  12     2363.26     2551.31     52.88 o
  -2   0  12     7692.61     8057.35    202.65 o
   0   0  12     3489.02     3444.06     52.87 o
   2   0  12      616.61      683.06     22.66 o
   4   0  12      331.30      290.63     16.23 o
   6   0  12       29.39       27.03     14.91 o
   8   0  12    11958.20    12014.66    196.53 o
  10   0  12      112.89       72.52     33.39 o
  12   0  12     3079.26     2984.69     84.65 o
  14   0  12      957.70      771.34     64.32 o
  16   0  12       13.29       -1.34     51.45 o
  18   0  12       20.57       40.04     60.42 o
  20   0  12      383.94      405.89     79.48 o
 -27   1  12       42.63       40.36     44.18 o
 -25   1  12      297.12      289.30     44.00 o
 -23   1  12     1430.31     1409.63     55.93 o
 -21   1  12        4.28       -2.51     25.40 o
 -19   1  12       67.41       80.85     25.16 o
 -17   1  12      785.40      794.09     25.71 o
 -15   1  12        5.11       -0.12     11.42 o
 -13   1  12       20.17       17.80     10.48 o
 -11   1  12      796.57      693.44     28.42 o
  -9   1  12       83.03       56.39     11.64 o
  -7   1  12        0.15        3.41      9.46 o
  -5   1  12      666.36      580.09     29.71 o
  -3   1  12       49.90       79.41     10.14 o
  -1   1  12     6109.69     6581.74     90.20 o
   1   1  12      715.49      710.29     16.69 o
   3   1  12      225.14      279.15     13.54 o
   5   1  12     3544.33     3231.67     71.80 o
   7   1  12      196.16      207.72     19.46 o
   9   1  12       67.71       53.39     21.96 o
  11   1  12      802.88      815.29     36.98 o
  13   1  12        0.66      -12.13     32.14 o
  15   1  12        0.27       -9.26     39.88 o
  17   1  12       14.15        9.25     49.95 o
  19   1  12       24.86       28.74     61.61 o
 -26   2  12        8.25       21.88     45.08 o
 -24   2  12       50.92       58.00     38.76 o
 -22   2  12      202.41      161.97     49.83 o
 -20   2  12      898.52      800.33     59.33 o
 -18   2  12     1591.17     1453.68     56.28 o
 -16   2  12     1062.78      996.74     47.50 o
 -14   2  12      136.33      166.49     19.02 o
 -12   2  12        5.56       -0.26     14.99 o
 -10   2  12      260.72      237.91     16.31 o
  -8   2  12       43.89        4.06     12.07 o
  -6   2  12       43.10       50.08     11.39 o
  -4   2  12       80.09       54.45     14.61 o
  -2   2  12      275.77      329.10     22.47 o
   0   2  12        1.16       -0.61     18.11 o
   2   2  12     5728.34     5659.88     72.84 o
   4   2  12      664.06      741.00     34.28 o
   6   2  12     3499.05     3623.15     50.56 o
   8   2  12       93.24      104.25     25.44 o
  10   2  12      164.90      157.12     30.19 o
  12   2  12      129.23      149.12     36.20 o
  14   2  12      575.07      675.95     57.75 o
  16   2  12        8.19        2.59     50.96 o
 -21   3  12        0.01       23.22     59.26 o
 -19   3  12      120.72      110.17     51.05 o
 -17   3  12      227.64      167.03     44.27 o
 -15   3  12      300.72      322.04     43.21 o
 -13   3  12      597.44      587.55     37.08 o
 -11   3  12      119.17       78.47     25.45 o
  -9   3  12        0.20       -9.23     30.38 o
  -7   3  12        4.35       -2.63     27.04 o
  -5   3  12      271.95      262.09     43.87 o
  -3   3  12       24.89       22.62     36.13 o
  -1   3  12      782.12      746.42     51.38 o
   1   3  12      558.25      650.69     52.01 o
   3   3  12        2.17        2.76     39.09 o
   5   3  12       69.48       76.48     49.19 o
   7   3  12      127.19      105.60     46.35 o
   9   3  12      119.83      100.55     40.18 o
  11   3  12        0.62      -13.38     44.41 o
 -12   4  12       31.36       82.37     50.83 o
 -10   4  12      127.63      141.77     49.36 o
  -8   4  12        6.77        2.93     43.12 o
  -6   4  12       50.51       38.54     50.51 o
  -4   4  12       43.25       56.61     55.95 o
  -2   4  12      279.45      365.84     65.36 o
   0   4  12      424.90      501.41     70.47 o
   2   4  12       60.63       41.40     61.84 o
 -27   1  13      120.64       93.53     45.42 o
 -25   1  13        7.10        0.01     41.27 o
 -23   1  13      139.14      128.15     36.95 o
 -21   1  13      419.53      384.39     34.90 o
 -19   1  13       31.83       18.43     26.28 o
 -17   1  13      319.42      409.33     22.06 o
 -15   1  13      104.35       78.04     14.01 o
 -13   1  13      470.00      495.65     17.52 o
 -11   1  13     1114.90     1054.82     20.62 o
  -9   1  13      305.28      333.96     15.49 o
  -7   1  13     5711.66     6059.33     88.96 o
  -5   1  13      768.49      899.08     35.43 o
  -3   1  13      313.47      316.29     13.74 o
  -1   1  13      147.19      133.19     11.25 o
   1   1  13      813.11      947.08     31.59 o
   3   1  13      389.11      418.52     15.79 o
   5   1  13     2386.14     2355.50     42.91 o
   7   1  13        1.00        4.11     17.70 o
   9   1  13      359.24      339.18     28.68 o
  11   1  13     1179.91     1294.92     48.82 o
  13   1  13      164.27      145.07     39.82 o
  15   1  13      288.25      239.68     47.18 o
  17   1  13        0.40        1.63     50.86 o
 -26   2  13        6.81       -4.34     46.33 o
 -24   2  13       34.37       28.65     38.78 o
 -22   2  13       50.81       12.58     45.01 o
 -20   2  13      696.14      684.00     41.18 o
 -18   2  13      213.97      203.21     27.66 o
 -16   2  13      230.19      239.03     22.36 o
 -14   2  13     1181.25     1160.71     31.63 o
 -12   2  13        6.64       10.65     15.28 o
 -10   2  13     1242.37     1259.18     37.77 o
  -8   2  13      175.08      176.36     14.86 o
  -6   2  13        5.69        5.08     13.48 o
  -4   2  13       47.61       24.01     16.66 o
  -2   2  13        2.22       -6.54     16.35 o
   0   2  13       79.29       67.83     18.59 o
   2   2  13     1524.47     1538.89     42.11 o
   4   2  13      131.98      133.62     16.71 o
   6   2  13      830.15      796.19     34.25 o
   8   2  13      754.60      779.07     36.96 o
  10   2  13       44.45       28.56     29.63 o
  12   2  13        7.71       -2.29     37.35 o
  14   2  13      291.88      330.14     53.01 o
  16   2  13       35.32       23.53     61.08 o
 -21   3  13        3.41       -4.59     60.01 o
 -19   3  13       29.86       21.17     49.32 o
 -17   3  13      137.70      130.30     44.44 o
 -15   3  13      440.98      391.71     45.24 o
 -13   3  13      236.74      236.20     35.14 o
 -11   3  13        4.41       -1.61     27.32 o
  -9   3  13       37.53       47.22     33.91 o
  -7   3  13     1326.28     1388.91     55.33 o
  -5   3  13      535.01      506.46     50.71 o
  -3   3  13      534.04      560.03     53.26 o
  -1   3  13     1592.84     1801.96     73.34 o
   1   3  13      499.37      506.05     50.90 o
   3   3  13      455.52      528.25     54.81 o
   5   3  13      122.11       93.34     39.33 o
   7   3  13       76.77       74.10     31.04 o
   9   3  13       94.40       77.08     43.33 o
  11   3  13       71.68       69.86     49.87 o
 -12   4  13        8.27        2.80     50.41 o
 -10   4  13       62.07       72.64     48.97 o
  -8   4  13       56.88       53.08     46.57 o
  -6   4  13        6.31        2.91     60.13 o
  -4   4  13      723.27      730.40     74.53 o
  -2   4  13        0.07       -0.48     60.49 o
   0   4  13      569.82      650.66     76.82 o
 -28   0  14       44.85        0.84     85.53 o
 -26   0  14     1506.23     1852.68    133.70 o
 -24   0  14     1153.35     1296.95     66.64 o
 -22   0  14      380.45      413.92     44.51 o
 -20   0  14      812.77      819.48     47.99 o
 -18   0  14       85.41      129.47     28.12 o
 -16   0  14       32.80       17.76     20.29 o
 -14   0  14     1732.99     1792.59     44.77 o
 -12   0  14      432.45      531.47     24.57 o
 -10   0  14     2208.42     2035.74    142.41 o
  -8   0  14     1405.25     1716.45     36.06 o
  -6   0  14      208.37      212.89     16.03 o
  -4   0  14       56.92       57.30     13.22 o
  -2   0  14     1413.13     1086.08     35.21 o
   0   0  14     2800.39     2993.18     50.34 o
   2   0  14     5234.48     5202.85     72.59 o
   4   0  14     1914.66     2000.76     36.12 o
   6   0  14       71.08       78.25     21.59 o
   8   0  14     3210.45     3321.03     69.45 o
  10   0  14        4.02        4.69     34.76 o
  12   0  14     1291.40     1161.98     73.79 o
  14   0  14        7.29       23.23     49.77 o
  16   0  14      196.07      194.71     62.29 o
  18   0  14       85.42       87.48     68.67 o
 -27   1  14       80.92       69.21     48.70 o
 -25   1  14     1120.65     1257.03     69.59 o
 -23   1  14       26.73       42.13     36.96 o
 -21   1  14      292.56      274.12     35.35 o
 -19   1  14      545.45      529.84     37.11 o
 -17   1  14        0.11       -5.43     16.39 o
 -15   1  14      204.51      197.12     17.21 o
 -13   1  14      577.28      658.59     19.94 o
 -11   1  14     1560.69     1597.87     28.77 o
  -9   1  14       91.94       53.50     12.57 o
  -7   1  14      242.12      317.76     15.50 o
  -5   1  14       46.97       45.71     11.87 o
  -3   1  14     1323.41     1235.83     48.38 o
  -1   1  14     2000.14     2214.19     71.02 o
   1   1  14        1.42       -3.83     11.10 o
   3   1  14     1598.68     1761.86     29.96 o
   5   1  14     3494.89     3410.41     59.79 o
   7   1  14      811.68      759.08     31.03 o
   9   1  14     5343.76     5331.84     70.18 o
  11   1  14     1464.57     1507.47     60.43 o
  13   1  14      749.55      841.18     54.72 o
  15   1  14     1134.31     1266.57     67.02 o
  17   1  14      462.34      452.17     70.58 o
 -26   2  14        8.33       -4.13     45.11 o
 -24   2  14       78.00       64.10     60.08 o
 -22   2  14       75.24       75.71     34.73 o
 -20   2  14      197.47      178.31     28.85 o
 -18   2  14      189.29      189.39     25.99 o
 -16   2  14      260.73      252.69     24.72 o
 -14   2  14      154.93      128.71     21.99 o
 -12   2  14      103.84       98.14     18.96 o
 -10   2  14      253.82      232.84     20.34 o
  -8   2  14     1802.08     1654.84     36.69 o
  -6   2  14        4.28       -4.54     14.06 o
  -4   2  14        1.45       -0.24     15.15 o
  -2   2  14      129.39      110.46     22.34 o
   0   2  14      220.34      238.58     24.64 o
   2   2  14        1.44       11.84     17.93 o
   4   2  14      369.22      408.69     25.71 o
   6   2  14     1255.23     1292.27     41.18 o
   8   2  14        8.92       -4.20     26.81 o
  10   2  14      234.24      192.16     34.36 o
  12   2  14      250.07      275.46     45.07 o
  14   2  14      300.43      298.81     56.33 o
 -21   3  14       53.41       51.60     62.98 o
 -19   3  14        3.40       -0.05     50.04 o
 -17   3  14      126.29       84.19     47.74 o
 -15   3  14      748.49      758.37     60.27 o
 -13   3  14      368.80      334.06     38.16 o
 -11   3  14      636.71      638.35     42.86 o
  -9   3  14       88.18      118.41     48.24 o
  -7   3  14      128.26      112.39     34.30 o
  -5   3  14      173.22      118.91     46.54 o
  -3   3  14       14.10       12.43     44.71 o
  -1   3  14      880.33      887.88     58.59 o
   1   3  14        5.14       -1.20     40.38 o
   3   3  14     3231.90     3347.47     75.47 o
   5   3  14      464.06      436.16     38.99 o
   7   3  14       17.32        3.37     40.36 o
   9   3  14      238.65      269.98     50.52 o
 -10   4  14       32.77       26.05     49.46 o
  -8   4  14        6.70        3.70     46.62 o
  -6   4  14       10.12        4.89     62.97 o
  -4   4  14      675.64      720.94     76.00 o
  -2   4  14       12.79      -18.18     60.95 o
 -27   1  15      214.12      242.65     54.36 o
 -25   1  15      450.35      465.73     52.97 o
 -23   1  15       22.30       37.85     37.27 o
 -21   1  15     2709.76     2632.14     68.84 o
 -19   1  15      118.35      101.42     29.09 o
 -17   1  15     1223.29     1352.54     37.02 o
 -15   1  15      502.26      538.31     22.39 o
 -13   1  15      110.50       85.24     13.72 o
 -11   1  15       27.27       16.01     11.51 o
  -9   1  15       89.15       56.80     13.45 o
  -7   1  15     1368.31     1437.30     26.74 o
  -5   1  15       13.49       15.64     11.73 o
  -3   1  15      476.55      413.51     15.93 o
  -1   1  15     1604.01     1553.67     52.97 o
   1   1  15      228.26      209.72     16.13 o
   3   1  15      748.97      657.82     24.22 o
   5   1  15     2035.25     2102.13     41.91 o
   7   1  15     2464.63     2496.35     47.64 o
   9   1  15      258.19      293.46     30.30 o
  11   1  15      185.98      154.72     40.04 o
  13   1  15      377.44      341.01     47.88 o
  15   1  15       36.71       54.39     48.53 o
 -26   2  15        0.81        1.33     67.80 o
 -24   2  15        2.60       12.39     39.00 o
 -22   2  15        0.20       18.26     35.27 o
 -20   2  15      122.32       85.71     28.93 o
 -18   2  15      565.63      554.24     33.51 o
 -16   2  15      710.65      719.99     35.26 o
 -14   2  15      214.78      186.07     24.86 o
 -12   2  15       51.29       43.62     21.34 o
 -10   2  15      124.01      106.72     21.48 o
  -8   2  15       22.41       37.19     19.65 o
  -6   2  15     1050.36     1084.28     27.33 o
  -4   2  15      335.76      389.11     22.39 o
  -2   2  15        2.72        6.68     16.92 o
   0   2  15       49.47       42.86     19.27 o
   2   2  15       91.72       84.81     20.50 o
   4   2  15       35.43       24.02     22.53 o
   6   2  15      476.58      459.62     32.59 o
   8   2  15        0.21        4.74     28.68 o
  10   2  15        3.23        5.64     36.11 o
  12   2  15      124.96       97.79     43.69 o
  14   2  15       50.87       57.83     59.78 o
 -21   3  15      209.54      218.48     70.38 o
 -19   3  15       36.87       34.60     58.36 o
 -17   3  15       50.02       45.92     48.93 o
 -15   3  15      112.31      128.55     46.00 o
 -13   3  15      133.66       89.71     34.27 o
 -11   3  15       21.99       16.64     31.16 o
  -9   3  15       20.11        5.91     27.75 o
  -7   3  15        0.34        3.21     34.07 o
  -5   3  15      105.30       94.78     33.09 o
  -3   3  15       44.84       23.11     47.76 o
  -1   3  15      688.08      653.99     63.63 o
   1   3  15      518.18      545.27     46.12 o
   3   3  15      245.38      279.65     36.28 o
   5   3  15       89.63       85.86     39.43 o
   7   3  15       51.75       34.51     42.76 o
   9   3  15      365.74      395.75     57.60 o
  -8   4  15       50.69       74.23     52.95 o
  -6   4  15        4.00       21.63     65.39 o
  -4   4  15      223.41      238.86     67.90 o
 -28   0  16      249.92      329.10    136.01 o
 -26   0  16      386.18      398.32     87.72 o
 -24   0  16     1610.53     1581.81     85.70 o
 -22   0  16     5396.54     5632.52    162.69 o
 -20   0  16       42.08       59.21     34.62 o
 -18   0  16      444.55      389.78     34.65 o
 -16   0  16      558.42      558.76     31.75 o
 -14   0  16      975.22      862.36     66.45 o
 -12   0  16      328.45      242.89     21.34 o
 -10   0  16        1.25        5.48     15.01 o
  -8   0  16     1375.36     1428.14     36.56 o
  -6   0  16     2483.01     2929.11     64.65 o
  -4   0  16     4607.51     5106.02     86.66 o
  -2   0  16      568.46      478.22     21.71 o
   0   0  16        9.14       39.08     17.06 o
   2   0  16      620.76      597.10     27.60 o
   4   0  16     1254.74     1206.61     43.17 o
   6   0  16     4997.94     5266.48     95.52 o
   8   0  16      896.54     1023.35     58.28 o
  10   0  16    11540.54    12290.18    175.08 o
  12   0  16      529.22      482.34     61.93 o
  14   0  16        8.93        4.02     55.27 o
  16   0  16      187.28      203.50     66.36 o
 -27   1  16      772.74      725.23     61.65 o
 -25   1  16      243.61      212.29     48.30 o
 -23   1  16        1.98        4.38     36.78 o
 -21   1  16      171.29      124.25     36.49 o
 -19   1  16       28.05       18.96     27.40 o
 -17   1  16       57.38       50.97     19.89 o
 -15   1  16      726.13      765.25     26.64 o
 -13   1  16      198.40      183.10     16.05 o
 -11   1  16       52.53       57.42     15.57 o
  -9   1  16     1126.99     1131.97     26.85 o
  -7   1  16     2688.78     2733.89     37.09 o
  -5   1  16     2485.01     2189.36     35.05 o
  -3   1  16        2.14        0.57     12.26 o
  -1   1  16      239.54      265.02     18.22 o
   1   1  16      657.82      699.07     25.84 o
   3   1  16       13.98       11.85     17.30 o
   5   1  16        0.71        6.64     20.69 o
   7   1  16       16.75       14.31     23.57 o
   9   1  16       92.48       86.22     35.70 o
  11   1  16       18.34       12.41     36.88 o
  13   1  16      468.01      423.44     51.56 o
  15   1  16      219.44      217.57     62.76 o
 -26   2  16      241.25      225.53     49.71 o
 -24   2  16      125.49      116.03     45.39 o
 -22   2  16        9.33       16.03     36.05 o
 -20   2  16       19.08        9.83     33.15 o
 -18   2  16     2114.62     2052.53     76.77 o
 -16   2  16      329.98      305.73     30.36 o
 -14   2  16       39.99       25.64     24.50 o
 -12   2  16      232.48      248.69     27.94 o
 -10   2  16       98.35      109.08     23.78 o
  -8   2  16      282.41      285.65     25.89 o
  -6   2  16       49.42       63.81     18.25 o
  -4   2  16      175.65      176.48     18.24 o
  -2   2  16      353.31      337.66     19.56 o
   0   2  16     2167.65     2091.84     45.06 o
   2   2  16     1687.35     1652.73     40.86 o
   4   2  16     1956.10     1994.36     46.94 o
   6   2  16      854.03      909.55     40.95 o
   8   2  16      369.97      392.21     39.74 o
  10   2  16      108.30      127.78     42.66 o
  12   2  16     2513.00     2772.60    100.94 o
 -21   3  16      484.12      420.68     75.56 o
 -19   3  16      182.15      189.17     64.43 o
 -17   3  16       30.35       25.64     49.76 o
 -15   3  16        6.77       -0.33     44.84 o
 -13   3  16      156.04      163.27     39.43 o
 -11   3  16      262.60      274.41     38.04 o
  -9   3  16       33.66       43.44     38.75 o
  -7   3  16       16.03       21.32     36.99 o
  -5   3  16        6.37        1.39     34.13 o
  -3   3  16      613.37      620.79     51.83 o
  -1   3  16      548.63      532.25     46.79 o
   1   3  16      105.26       70.50     32.21 o
   3   3  16       20.36       10.59     37.13 o
   5   3  16       38.44       32.66     42.05 o
   7   3  16      113.42       83.96     47.51 o
 -27   1  17       22.23       29.53     50.37 o
 -25   1  17      605.70      598.07     56.18 o
 -23   1  17      153.40      109.72     39.80 o
 -21   1  17       10.82       17.71     34.39 o
 -19   1  17      736.22      740.86     50.24 o
 -17   1  17      726.72      763.51     32.47 o
 -15   1  17        0.07        1.84     17.06 o
 -13   1  17      190.04      174.46     16.35 o
 -11   1  17      331.42      386.93     24.54 o
  -9   1  17      156.31      159.55     18.12 o
  -7   1  17       38.30       25.92     14.62 o
  -5   1  17       14.95        4.54     13.76 o
  -3   1  17      258.35      234.03     18.50 o
  -1   1  17      128.00      116.50     18.31 o
   1   1  17       44.95       46.02     18.55 o
   3   1  17        0.12       -1.91     19.30 o
   5   1  17      192.71      185.07     24.83 o
   7   1  17      346.14      351.31     35.57 o
   9   1  17        4.57       18.85     36.69 o
  11   1  17      176.49      155.11     44.84 o
  13   1  17      843.83      808.78     61.00 o
  15   1  17      171.64      214.80     65.36 o
 -26   2  17       35.87       40.90     49.03 o
 -24   2  17      673.34      611.72     58.63 o
 -22   2  17        3.43        1.66     41.13 o
 -20   2  17        5.46        6.08     36.41 o
 -18   2  17       21.60       31.27     36.80 o
 -16   2  17       25.50       25.37     31.41 o
 -14   2  17      564.39      555.10     39.34 o
 -12   2  17      159.27      141.71     30.15 o
 -10   2  17     1483.17     1394.78     48.75 o
  -8   2  17      438.80      438.29     28.33 o
  -6   2  17      409.49      433.17     26.75 o
  -4   2  17      179.79      159.08     21.40 o
  -2   2  17      400.85      401.21     26.99 o
   0   2  17        2.71        2.27     21.06 o
   2   2  17       24.28       35.26     23.44 o
   4   2  17     1940.14     1803.40     48.35 o
   6   2  17       34.19       17.85     29.24 o
   8   2  17        4.32       -1.79     37.50 o
  10   2  17       63.52       35.90     42.77 o
  12   2  17      136.97      119.59     62.69 o
 -21   3  17      221.26      171.24     72.09 o
 -19   3  17      294.85      261.37     65.10 o
 -17   3  17        2.87       18.80     48.69 o
 -15   3  17      178.15      200.18     51.13 o
 -13   3  17      384.74      399.19     45.42 o
 -11   3  17       99.16       93.08     35.59 o
  -9   3  17        0.06       -0.66     39.48 o
  -7   3  17        0.09        5.02     37.55 o
  -5   3  17       36.02       37.06     41.40 o
  -3   3  17       29.67       18.41     41.20 o
  -1   3  17        0.64        0.66     29.39 o
   1   3  17       28.07       22.17     35.97 o
   3   3  17        4.73      -13.11     39.99 o
   5   3  17      184.97      154.67     48.34 o
   7   3  17        7.85        3.68     51.43 o
 -28   0  18      107.36       81.18    139.07 o
 -26   0  18      548.69      501.12     96.78 o
 -24   0  18     1210.00     1156.42     86.68 o
 -22   0  18     1759.09     1833.68     94.99 o
 -20   0  18        8.55       13.01     34.91 o
 -18   0  18      563.54      447.91     37.20 o
 -16   0  18     1652.34     1635.26     53.24 o
 -14   0  18    10946.42    11306.13    290.74 o
 -12   0  18      607.13      546.68     27.64 o
 -10   0  18      166.40      129.01     21.14 o
  -8   0  18      327.56      256.16     21.58 o
  -6   0  18     1786.98     1884.96     43.66 o
  -4   0  18     2475.95     2465.77     51.65 o
  -2   0  18      201.82      252.38     22.91 o
   0   0  18       99.94       76.93     23.47 o
   2   0  18       19.34       37.61     24.95 o
   4   0  18      766.92      723.63     48.63 o
   6   0  18     2565.71     2491.86     87.04 o
   8   0  18      208.91      233.87     49.89 o
  10   0  18       27.59       24.64     49.29 o
  12   0  18       45.83       41.13     55.10 o
  14   0  18      247.67      194.86     64.98 o
 -27   1  18      136.14      123.44     51.87 o
 -25   1  18      339.66      294.68     49.40 o
 -23   1  18      135.48      189.44     42.74 o
 -21   1  18      162.44      114.42     37.06 o
 -19   1  18      887.06      830.73     47.96 o
 -17   1  18        8.49        7.09     21.87 o
 -15   1  18       58.12       46.74     18.59 o
 -13   1  18      131.31      131.83     17.32 o
 -11   1  18      983.16      965.54     34.62 o
  -9   1  18      805.97      832.05     30.07 o
  -7   1  18      318.76      287.17     21.75 o
  -5   1  18      321.15      307.58     21.35 o
  -3   1  18       19.35       41.27     17.37 o
  -1   1  18        0.09       -1.61     17.34 o
   1   1  18      191.27      235.82     24.52 o
   3   1  18        0.11       -2.51     20.84 o
   5   1  18      542.96      547.80     33.38 o
   7   1  18     2954.31     3065.12     75.19 o
   9   1  18      100.05       90.94     40.60 o
  11   1  18      738.54      852.61     58.98 o
  13   1  18      945.44     1026.79     72.09 o
 -24   2  18       19.60       30.59     47.35 o
 -22   2  18        2.85        3.56     43.50 o
 -20   2  18     2345.88     2317.23     81.81 o
 -18   2  18      635.03      636.20     51.66 o
 -16   2  18     1499.84     1333.53     57.71 o
 -14   2  18       97.72       79.70     32.44 o
 -12   2  18       67.79       58.12     29.37 o
 -10   2  18        3.91       -1.60     26.21 o
  -8   2  18      380.86      412.40     29.39 o
  -6   2  18        2.98       -1.89     21.52 o
  -4   2  18        4.75        2.20     20.56 o
  -2   2  18      119.59       89.63     24.39 o
   0   2  18     1189.68     1192.48     41.09 o
   2   2  18      159.50      175.88     27.73 o
   4   2  18      125.64      106.46     29.68 o
   6   2  18       56.60       58.95     35.47 o
   8   2  18       59.45       29.20     40.91 o
  10   2  18       72.04       87.37     50.07 o
 -19   3  18        5.72      -11.18     60.18 o
 -17   3  18      288.42      256.22     57.15 o
 -15   3  18     1019.60     1026.65     70.29 o
 -13   3  18       71.00       54.71     52.18 o
 -11   3  18      129.89      104.49     44.98 o
  -9   3  18       35.62       12.40     46.03 o
  -7   3  18      307.11      338.67     52.72 o
  -5   3  18      146.36      142.05     47.29 o
  -3   3  18       41.18       18.19     45.65 o
  -1   3  18       52.07       55.36     35.88 o
   1   3  18      443.85      463.06     47.32 o
   3   3  18      330.73      268.64     49.32 o
   5   3  18       40.16       45.63     50.38 o
 -27   1  19       38.26       58.99     51.13 o
 -25   1  19      105.18      107.05     46.50 o
 -23   1  19      306.28      269.92     45.12 o
 -21   1  19     1304.46     1224.16     82.70 o
 -19   1  19      143.33      110.48     33.77 o
 -17   1  19     1999.97     2131.24     48.42 o
 -15   1  19     1101.21     1054.68     33.40 o
 -13   1  19      211.01      229.23     21.95 o
 -11   1  19     1706.74     1546.50     45.80 o
  -9   1  19      353.59      350.92     28.65 o
  -7   1  19      887.63      888.47     34.73 o
  -5   1  19        0.12        8.07     17.52 o
  -3   1  19     1574.01     1626.97     39.87 o
  -1   1  19      533.40      569.85     29.53 o
   1   1  19     1026.84      954.94     36.95 o
   3   1  19      686.44      670.67     32.51 o
   5   1  19        0.83        1.01     29.60 o
   7   1  19        1.22        7.07     34.96 o
   9   1  19     1174.77     1372.72     67.26 o
  11   1  19      453.01      379.53     56.33 o
  13   1  19        2.33       -6.52     58.86 o
 -24   2  19      384.09      291.88     58.54 o
 -22   2  19      527.41      472.42     57.68 o
 -20   2  19     1115.50     1031.18     66.03 o
 -18   2  19        0.08       -0.65     38.78 o
 -16   2  19        6.60       -4.28     32.91 o
 -14   2  19       59.99       47.26     32.63 o
 -12   2  19      133.40      115.83     36.03 o
 -10   2  19      684.68      653.03     41.67 o
  -8   2  19        2.68        0.26     23.87 o
  -6   2  19      180.05      179.27     25.83 o
  -4   2  19        1.49       -4.05     22.43 o
  -2   2  19      596.69      662.60     36.89 o
   0   2  19      595.16      599.74     34.86 o
   2   2  19      199.83      176.92     30.10 o
   4   2  19        0.09       -4.82     32.27 o
   6   2  19        0.99        5.21     37.97 o
   8   2  19        6.80        7.28     43.60 o
  10   2  19       61.68       64.34     58.71 o
 -19   3  19       11.87       21.05     62.81 o
 -17   3  19      156.53      136.35     56.42 o
 -15   3  19        7.56       -0.77     55.66 o
 -13   3  19      639.46      617.19     68.02 o
 -11   3  19      161.52      176.97     72.94 o
  -9   3  19        0.06      -13.05     47.07 o
  -7   3  19      268.35      270.47     52.88 o
  -5   3  19       15.55       22.13     48.66 o
  -3   3  19      275.85      231.81     41.88 o
  -1   3  19       15.94        6.41     39.74 o
   1   3  19      161.23      134.83     45.72 o
   3   3  19      287.18      392.43     54.79 o
 -28   0  20       56.05       69.53     98.07 o
 -26   0  20      114.41      171.33     87.74 o
 -24   0  20       19.68       -3.11     58.96 o
 -22   0  20     1215.26     1080.61    119.00 o
 -20   0  20       26.41        3.70     45.26 o
 -18   0  20     1032.13     1101.62     72.01 o
 -16   0  20     2492.29     2446.12    118.33 o
 -14   0  20      521.47      496.63     39.38 o
 -12   0  20     1778.38     1854.60     57.75 o
 -10   0  20      307.91      306.78     30.54 o
  -8   0  20      153.66      168.06     27.02 o
  -6   0  20     1887.17     1822.83     62.73 o
  -4   0  20     1899.24     1833.91     49.84 o
  -2   0  20      306.79      287.25     32.75 o
   0   0  20      667.38      811.57     51.10 o
   2   0  20        5.95        4.18     33.28 o
   4   0  20      353.10      284.94     47.94 o
   6   0  20        9.40       27.35     45.31 o
   8   0  20      627.10      645.97     64.64 o
  10   0  20      124.98       67.39     57.15 o
  12   0  20     1026.02     1176.46     87.46 o
 -27   1  20       90.25       67.34     52.26 o
 -25   1  20      370.44      363.44     52.70 o
 -23   1  20       38.43       32.00     40.91 o
 -21   1  20     1140.61     1088.14     83.82 o
 -19   1  20     3566.47     3411.01     89.87 o
 -17   1  20     1122.01     1229.89     41.13 o
 -15   1  20     1871.49     1822.20     39.88 o
 -13   1  20     6091.23     6121.65    158.70 o
 -11   1  20      417.03      438.71     32.18 o
  -9   1  20     1153.03     1079.55     41.96 o
  -7   1  20       33.91       32.53     21.62 o
  -5   1  20      187.48      215.15     24.04 o
  -3   1  20      102.99       73.70     22.38 o
  -1   1  20      284.47      237.33     26.37 o
   1   1  20      366.56      376.45     30.06 o
   3   1  20      230.21      188.89     33.10 o
   5   1  20      214.68      183.87     38.87 o
   7   1  20      625.57      621.86     50.48 o
   9   1  20       52.17       35.74     44.50 o
  11   1  20       22.24       22.88     51.94 o
 -24   2  20       22.90       41.33     52.10 o
 -22   2  20       44.19       14.75     47.94 o
 -20   2  20       98.83       96.08     46.86 o
 -18   2  20     1578.49     1530.48     75.55 o
 -16   2  20      121.42      111.95     37.81 o
 -14   2  20       34.80       13.38     33.46 o
 -12   2  20       48.85       39.52     35.75 o
 -10   2  20      349.94      291.65     36.27 o
  -8   2  20      125.42      120.47     28.62 o
  -6   2  20        0.39      -10.45     23.99 o
  -4   2  20       18.69       19.63     24.59 o
  -2   2  20        1.09       -1.45     27.51 o
   0   2  20      124.24       93.95     29.45 o
   2   2  20        1.06        5.30     32.43 o
   4   2  20      111.34      137.75     38.20 o
   6   2  20      282.50      373.12     49.29 o
   8   2  20       20.20       23.99     50.10 o
 -19   3  20      411.00      350.46     76.23 o
 -17   3  20        0.69       -8.71     54.49 o
 -15   3  20      231.33      208.29     64.78 o
 -13   3  20       92.15      109.10     58.67 o
 -11   3  20      105.45      131.15     74.40 o
  -9   3  20      513.46      518.41     63.86 o
  -7   3  20     1869.99     2098.63     93.09 o
  -5   3  20      299.03      314.93     44.16 o
  -3   3  20        2.92       -0.20     41.04 o
  -1   3  20       14.01       14.74     43.06 o
   1   3  20        0.50        8.60     47.03 o
   3   3  20       31.45       10.68     52.14 o
 -27   1  21      363.19      278.61     62.53 o
 -25   1  21      222.99      211.80     50.84 o
 -23   1  21       42.85       34.16     41.16 o
 -21   1  21       92.65      117.76     39.06 o
 -19   1  21      271.06      324.63     40.23 o
 -17   1  21     1148.05     1205.17     42.83 o
 -15   1  21     1759.44     2032.12     50.54 o
 -13   1  21     1681.24     1646.25     52.87 o
 -11   1  21      324.56      306.38     31.90 o
  -9   1  21      253.83      279.65     30.57 o
  -7   1  21       69.02       35.95     23.23 o
  -5   1  21      166.17      187.65     25.58 o
  -3   1  21       16.02       13.23     22.69 o
  -1   1  21        2.54       -1.00     23.91 o
   1   1  21      285.03      295.43     34.45 o
   3   1  21      451.85      469.63     43.19 o
   5   1  21      167.31      165.99     40.70 o
   7   1  21       16.90       10.35     42.80 o
   9   1  21       27.00       53.81     49.83 o
 -24   2  21      474.03      463.40     63.56 o
 -22   2  21      125.48      123.87     53.73 o
 -20   2  21       80.99      101.89     49.24 o
 -18   2  21      193.15      161.27     45.85 o
 -16   2  21       40.18       26.42     40.98 o
 -14   2  21      240.63      224.43     40.83 o
 -12   2  21      931.24      829.07     50.07 o
 -10   2  21     2316.38     2375.49     77.30 o
  -8   2  21      350.34      306.67     33.94 o
  -6   2  21      106.60      122.84     28.71 o
  -4   2  21       16.47       15.67     27.24 o
  -2   2  21      369.37      374.44     37.14 o
   0   2  21        0.02       -0.93     33.60 o
   2   2  21       26.17       12.09     33.99 o
   4   2  21      117.75       73.10     41.40 o
   6   2  21        0.32       11.43     48.91 o
 -17   3  21      407.29      404.01     75.57 o
 -15   3  21       11.64        8.39     59.02 o
 -13   3  21        9.30       10.81     57.81 o
 -11   3  21       44.99       15.01     55.48 o
  -9   3  21       77.09       76.14     55.18 o
  -7   3  21      130.58      121.87     43.11 o
  -5   3  21      471.93      457.34     52.14 o
  -3   3  21      607.97      685.40     57.81 o
  -1   3  21       48.98       51.41     48.37 o
   1   3  21      257.97      300.37     57.54 o
 -28   0  22       35.66       44.07     94.28 o
 -26   0  22        6.42       17.32     81.04 o
 -24   0  22      783.44      684.47     90.65 o
 -22   0  22       86.66       40.56     55.52 o
 -20   0  22     1890.81     1787.54     92.42 o
 -18   0  22     4317.23     3904.65    122.08 o
 -16   0  22     6549.19     6768.03    167.73 o
 -14   0  22      574.79      565.81     54.71 o
 -12   0  22    12333.40    12599.14    299.56 o
 -10   0  22      132.61       87.89     40.44 o
  -8   0  22     3734.47     3604.34     96.57 o
  -6   0  22      984.98      939.61     54.31 o
  -4   0  22       22.69        6.67     32.33 o
  -2   0  22     2002.30     1903.16     76.17 o
   0   0  22     1818.21     1855.61     77.75 o
   2   0  22      515.58      554.59     55.71 o
   4   0  22      934.34      925.31     67.78 o
   6   0  22      544.58      633.14     64.51 o
   8   0  22        0.18       13.69     54.92 o
  10   0  22        2.77        9.75     58.85 o
 -27   1  22        8.38        2.10     58.58 o
 -25   1  22      150.73       81.15     49.45 o
 -23   1  22        0.02       10.93     41.94 o
 -21   1  22       54.53       21.15     38.20 o
 -19   1  22     1427.65     1277.31     63.54 o
 -17   1  22        1.96        7.53     23.20 o
 -15   1  22      851.87      861.17     36.64 o
 -13   1  22      615.62      591.62     41.99 o
 -11   1  22     1247.56     1296.10     48.91 o
  -9   1  22     2001.79     1806.52     57.01 o
  -7   1  22      914.67      912.88     39.26 o
  -5   1  22      109.39       92.07     24.78 o
  -3   1  22     1229.18     1298.53     43.62 o
  -1   1  22      865.44      889.12     44.63 o
   1   1  22        0.03       -2.16     33.42 o
   3   1  22        1.01        5.70     35.82 o
   5   1  22       84.60       73.10     40.77 o
   7   1  22        2.69       17.45     47.60 o
   9   1  22        7.89        2.27     53.26 o
 -24   2  22       54.26       56.74     57.18 o
 -22   2  22      409.56      286.93     59.68 o
 -20   2  22      124.74       90.05     50.76 o
 -18   2  22     1326.47     1195.38     77.38 o
 -16   2  22      157.59       99.83     45.26 o
 -14   2  22     2378.61     2322.48     76.79 o
 -12   2  22      887.75      844.55     52.65 o
 -10   2  22     2247.12     2343.90     93.65 o
  -8   2  22      805.41      809.22     44.91 o
  -6   2  22     3154.51     3375.07     65.74 o
  -4   2  22        5.82        4.86     29.06 o
  -2   2  22       35.59       33.47     34.51 o
   0   2  22        0.12        1.49     35.20 o
   2   2  22       32.20       61.26     40.24 o
   4   2  22      184.49      195.58     51.47 o
   6   2  22      204.50      212.55     57.37 o
 -15   3  22      608.06      662.41     58.64 o
 -13   3  22      241.50      203.57     66.71 o
 -11   3  22       64.66       38.58     60.60 o
  -9   3  22      247.64      212.68     45.86 o
  -7   3  22        6.46       18.69     44.94 o
  -5   3  22       80.51       62.50     48.82 o
  -3   3  22       23.14       21.12     49.88 o
  -1   3  22       10.44       -3.09     50.54 o
 -25   1  23       16.95       11.13     53.42 o
 -23   1  23       20.63        5.71     42.50 o
 -21   1  23       43.50       55.74     40.00 o
 -19   1  23       32.03       26.56     35.06 o
 -17   1  23     1061.13      970.48     39.51 o
 -15   1  23      169.95      135.25     36.26 o
 -13   1  23      504.78      484.74     46.24 o
 -11   1  23      387.57      359.38     39.84 o
  -9   1  23     1278.69     1283.37     54.77 o
  -7   1  23       42.24       22.27     25.29 o
  -5   1  23       17.19        7.92     25.61 o
  -3   1  23       80.27       80.17     31.14 o
  -1   1  23       53.99       53.42     34.47 o
   1   1  23      836.20      873.66     52.19 o
   3   1  23      170.68      187.20     43.38 o
   5   1  23      274.94      324.35     53.29 o
   7   1  23      139.26      164.68     55.09 o
 -22   2  23      294.75      295.74     61.63 o
 -20   2  23      108.30       69.01     52.14 o
 -18   2  23      613.09      687.52     64.73 o
 -16   2  23       95.48       72.08     48.04 o
 -14   2  23      302.62      274.41     46.66 o
 -12   2  23       21.37       17.60     38.02 o
 -10   2  23      405.52      442.80     41.41 o
  -8   2  23       87.36       90.19     32.25 o
  -6   2  23       53.77       35.23     31.61 o
  -4   2  23      154.97      143.66     37.64 o
  -2   2  23      483.98      534.95     46.13 o
   0   2  23      941.78     1020.48     53.72 o
   2   2  23       60.18       74.44     48.00 o
   4   2  23      442.86      466.25     59.21 o
 -15   3  23      183.73      141.26     51.97 o
 -13   3  23       39.56       31.33     63.79 o
 -11   3  23      394.79      320.21     68.97 o
  -9   3  23      145.30      149.85     49.97 o
  -7   3  23      550.50      571.27     59.25 o
  -5   3  23      158.51      191.35     55.83 o
 -26   0  24      118.37      160.42    120.80 o
 -24   0  24       53.70       36.98     75.89 o
 -22   0  24       46.47       -3.32     55.53 o
 -20   0  24      145.99      199.07     59.74 o
 -18   0  24      194.57      115.14     50.47 o
 -16   0  24      999.20      869.54    131.43 o
 -14   0  24     3110.45     3151.38    123.06 o
 -12   0  24      914.44      902.02     83.51 o
 -10   0  24      147.57      151.51     47.12 o
  -8   0  24     1107.56     1154.87     61.38 o
  -6   0  24     3021.28     3113.19     94.50 o
  -4   0  24      111.70       99.51     43.72 o
  -2   0  24     1262.43     1311.70     73.90 o
   0   0  24      580.15      686.36     62.19 o
   2   0  24       11.56       24.99     48.89 o
   4   0  24      186.21      167.78     56.61 o
   6   0  24       30.16        2.37     55.39 o
   8   0  24      575.76      680.18     73.81 o
 -25   1  24      318.67      336.22     60.75 o
 -23   1  24      405.52      400.57     57.09 o
 -21   1  24      224.93      145.85     43.03 o
 -19   1  24        9.00       22.61     35.13 o
 -17   1  24      449.08      443.18     38.56 o
 -15   1  24     1686.24     1617.94     64.87 o
 -13   1  24        7.32        9.98     39.67 o
 -11   1  24     2344.26     2423.05     69.38 o
  -9   1  24     1123.16     1218.55     54.10 o
  -7   1  24     1175.54     1293.76     52.67 o
  -5   1  24     2654.31     2770.55     73.16 o
  -3   1  24     1011.69     1008.97     54.64 o
  -1   1  24      104.53       66.89     37.71 o
   1   1  24      381.75      396.27     47.25 o
   3   1  24        1.98       18.60     43.64 o
   5   1  24       31.20       39.77     51.38 o
   7   1  24      111.11      153.14     92.69 o
 -22   2  24      258.16      191.81     60.55 o
 -20   2  24      103.41       54.97     52.52 o
 -18   2  24      785.77      710.94     67.77 o
 -16   2  24       60.95       47.93     49.61 o
 -14   2  24      180.90      175.47     49.99 o
 -12   2  24      936.93      843.86     50.13 o
 -10   2  24       60.97       48.12     35.75 o
  -8   2  24     1907.59     1842.84     60.21 o
  -6   2  24      293.43      350.52     44.63 o
  -4   2  24       14.74       -3.19     37.22 o
  -2   2  24      125.45      149.81     42.27 o
   0   2  24      158.99      149.08     49.22 o
   2   2  24      105.38      109.06     52.17 o
  -9   3  24      849.57      864.37    110.14 o
 -25   1  25      136.02       87.52     57.25 o
 -23   1  25       23.39       31.57     49.52 o
 -21   1  25      187.06      146.55     47.07 o
 -19   1  25      282.38      274.81     37.09 o
 -17   1  25        0.24       11.70     46.70 o
 -15   1  25        6.61       18.57     40.90 o
 -13   1  25     1742.55     1720.39     83.31 o
 -11   1  25      127.04      106.66     42.67 o
  -9   1  25      248.39      240.99     45.54 o
  -7   1  25      341.48      332.75     42.01 o
  -5   1  25      171.82      114.99     37.93 o
  -3   1  25       23.79       11.41     37.71 o
  -1   1  25       29.52       26.62     39.37 o
   1   1  25      943.17     1025.40     60.28 o
   3   1  25      253.12      334.30     57.20 o
   5   1  25        0.02       -0.07     52.30 o
 -20   2  25       41.29       30.43     54.77 o
 -18   2  25        0.81        1.58     51.36 o
 -16   2  25       18.92       -3.88     51.31 o
 -14   2  25       38.04       28.36     48.68 o
 -12   2  25      207.96      186.35     46.06 o
 -10   2  25       74.67       70.65     38.31 o
  -8   2  25       31.60       18.27     38.45 o
  -6   2  25       10.94       18.37     39.52 o
  -4   2  25      317.02      373.07     48.33 o
  -2   2  25       83.16       62.33     52.22 o
   0   2  25       33.39       53.20     51.68 o
 -24   0  26       42.13       48.77     81.94 o
 -22   0  26      469.81      459.83    108.84 o
 -20   0  26       49.69       54.28     66.66 o
 -18   0  26       29.88       30.01     59.91 o
 -16   0  26        0.16       11.43     57.98 o
 -14   0  26        9.93       16.35     56.04 o
 -12   0  26       55.65       59.51     68.40 o
 -10   0  26     3126.20     3401.64    123.31 o
  -8   0  26      228.15      181.93     50.66 o
  -6   0  26      380.99      390.16     55.88 o
  -4   0  26      357.24      357.37     56.32 o
  -2   0  26     2034.59     2091.34     90.89 o
   0   0  26       52.30       70.42     51.29 o
   2   0  26        4.43       -1.71     51.52 o
   4   0  26      244.06      378.17     66.42 o
 -23   1  26      180.47      203.71     54.65 o
 -21   1  26       10.19       -3.58     42.26 o
 -19   1  26        2.08       21.28     38.07 o
 -17   1  26      320.41      328.07     58.30 o
 -15   1  26       34.64       18.41     47.82 o
 -13   1  26      277.09      252.44     55.42 o
 -11   1  26      936.84      885.10     67.76 o
  -9   1  26       18.82       -9.27     38.76 o
  -7   1  26      353.11      367.36     44.58 o
  -5   1  26      848.76      855.61     54.16 o
  -3   1  26       49.52       45.13     41.31 o
  -1   1  26      243.82      248.75     48.27 o
   1   1  26       59.42       46.80     49.45 o
   3   1  26        4.94        1.45     52.21 o
 -20   2  26       26.84       46.92     56.68 o
 -18   2  26      276.90      331.88     63.58 o
 -16   2  26      416.86      372.24     62.28 o
 -14   2  26      118.63      103.60     55.99 o
 -12   2  26       48.20       30.62     44.35 o
 -10   2  26       44.91       39.48     44.21 o
  -8   2  26      922.66      942.44     63.85 o
  -6   2  26        7.93       -7.73     41.38 o
  -4   2  26      523.86      532.49     58.33 o
  -2   2  26       14.46       -7.93     53.70 o
 -23   1  27        6.59       18.51     54.57 o
 -21   1  27       33.14       17.26     46.77 o
 -19   1  27       14.55       27.78     74.14 o
 -17   1  27       13.22       28.29     59.50 o
 -15   1  27       12.01        6.71     55.11 o
 -13   1  27        0.01       -5.56     52.21 o
 -11   1  27       61.26       90.37     44.41 o
  -9   1  27        8.37       16.00     39.92 o
  -7   1  27      255.31      238.35     45.96 o
  -5   1  27       34.59       32.32     42.15 o
  -3   1  27        0.20       -3.05     43.93 o
  -1   1  27        0.02        5.79     48.01 o
   1   1  27       48.72       27.50     51.64 o
 -18   2  27        0.08       16.35     59.82 o
 -16   2  27       65.11       77.88     59.18 o
 -14   2  27        7.15       20.02     55.27 o
 -12   2  27        1.44       -4.62     47.75 o
 -10   2  27        4.62      -14.27     45.83 o
  -8   2  27        8.27        4.17     47.86 o
  -6   2  27      217.59      254.56     59.29 o
  -4   2  27       53.76       55.50     56.25 o
 -24   0  28      158.68      145.02     87.09 o
 -22   0  28       97.25       94.39     78.03 o
 -20   0  28       35.37       18.27     71.00 o
 -18   0  28       59.55       28.66     65.61 o
 -16   0  28       39.86       73.37     66.47 o
 -14   0  28        0.03        5.23     61.84 o
 -12   0  28      266.17      237.57     70.40 o
 -10   0  28      165.09      134.98     56.09 o
  -8   0  28        5.45        8.96     51.42 o
  -6   0  28       24.83       39.02     50.67 o
  -4   0  28      527.38      376.71     62.99 o
  -2   0  28        6.34        7.51     54.95 o
   0   0  28      261.52      266.40     63.08 o
 -21   1  28        0.43       -9.49     83.92 o
 -19   1  28        5.27        4.71     77.61 o
 -17   1  28      331.63      284.58     71.03 o
 -15   1  28      167.09      214.72     67.96 o
 -13   1  28       12.13        8.59     62.91 o
 -11   1  28      146.11      125.01     49.95 o
  -9   1  28       15.44        2.98     43.16 o
  -7   1  28       39.30       30.02     44.58 o
  -5   1  28       71.50       46.47     48.62 o
  -3   1  28       77.24      103.14     50.11 o
  -1   1  28       52.47       32.39     51.96 o
 -16   2  28       62.77       61.16     62.61 o
 -14   2  28       28.71        8.19     55.85 o
 -12   2  28       18.73        4.78     55.76 o
 -10   2  28       47.84       21.02     55.68 o
  -8   2  28       65.06       32.47     57.62 o
 -21   1  29        8.18        3.36     86.06 o
 -19   1  29       15.63       27.78     68.72 o
 -17   1  29      238.11      226.15     71.58 o
 -15   1  29      101.33       60.14     66.62 o
 -13   1  29        1.92       -4.00     68.45 o
 -11   1  29       16.30       16.49     48.11 o
  -9   1  29      196.97      198.00     50.33 o
  -7   1  29        0.67       -7.77     49.68 o
  -5   1  29        0.62        4.13     50.05 o
  -3   1  29       19.95       -1.15     58.14 o
 -20   0  30       49.02       35.25     81.08 o
 -18   0  30       48.72       92.45     75.42 o
 -16   0  30      117.62      209.77     74.80 o
 -14   0  30     1166.85     1507.75    141.70 o
 -12   0  30       13.50       17.93     58.16 o
 -10   0  30      165.02      176.79     61.08 o
  -8   0  30        3.86        5.90     57.76 o
  -6   0  30      209.62      230.31     64.47 o
  -4   0  30       29.15       42.94     57.96 o
 -17   1  30        0.66        8.68     68.42 o
 -15   1  30      165.37      234.88     74.14 o
 -13   1  30       90.02      114.40     62.87 o
 -11   1  30        8.73       15.95     55.95 o
  -9   1  30        0.25        6.06     55.77 o
  -7   1  30       11.98       68.04     58.54 o
 -13   1  31      188.87      200.01     64.49 o
 -11   1  31      184.54      285.69     66.80 o
 
